# Supplementary material for: Data on the volumes of water stored in the reservoirs supplying the Metropolitan Area of Sao Paulo (2003–2015)
Source: Data Brief. 2018 May 12;19:409–12. doi: 10.1016/j.dib.2018.05.049 (PMC6144957; doi:10.1016/j.dib.2018.05.049)
Supplement: Supplementary file 2 — Supplementary material [file mmc2.xlsx]

## Sheet: Annual values
Water Production Systems/Dates	Cantareira	Alto Tiete	Guarapiranga	Alto Cotia	Rio Grande	Rio Claro			Storage %						Precipitation (mm)/year
2003-01-01	26.1	39.3	37.4	36.4	97	64.2		Years	Cantareira	Alto Tiete	Guarapiranga	Alto Cotia	Rio Grande	Rio Claro	IAG
2003-01-02	25.9	39.3	37.3	35.9	97	64		2003	28.6178	36.3441	41.0329	34.5964	76.7315	61.0003	1068.9
2003-01-03	25.9	39.3	37.1	35.9	97	64.2		2004	21.6746	31.0396	38.8836	34.2525	83.8577	91.2765	1739.9
2003-01-04	25.9	39.3	37.1	35.9	96.8	64.3		2005	47.2849	40.9699	73.2567	88.3178	91.506	100.304	1461.6
2003-01-05	26	39.3	37.3	36.3	96.6	64.4		2006	52.6178	58.1992	71.657	97.0208	89.3595	88.5721	1580
2003-01-06	26	39.3	37.3	36.6	96.5	64.6		2007	41.6666	58.2052	59.0641	81.557	83.4649	63.9989	1343.9
2003-01-07	26.1	39.4	37.3	36.6	96.3	65		2008	52.6022	50.9344	61.7705	84.6079	85.2992	53.4189	1454.6
2003-01-08	26.1	39.3	37.2	36.2	96.1	65.1		2009	80.4521	52.0548	83.9603	100.465	91.2822	89.5332	1883.7
2003-01-09	26.2	39.2	37	35.7	95.8	65.1		2010	90.5868	79.2153	81.1014	93.0277	94.3825	101.541	2112.5
2003-01-10	25.9	39.1	39.1	35	95.7	64.8		2011	83.4436	70.3406	71.3507	87.4413	90.3264	93.8276	1741.6
2003-01-11	26	39.7	37.6	35.3	96.8	65.2		2012	67.5161	50.2396	72.4011	85.3214	88.0361	85.0441	1901.3
2003-01-12	26.2	39.9	38	35.3	96.6	65.3		2013	49.7682	57.6975	79.3575	93.3159	94.377	95.6343	1408.6
2003-01-13	26.6	40.1	38.4	35.2	96.6	65.4		2014	14.6915	25.1704	61.0145	45.5844	83.3652	78.9857	1216.8
2003-01-14	26.5	40.2	38.6	34.9	96.5	65.4		2015	16.654	17.7529	73.9518	58.8126	88.9688	53.2608	1829.4
2003-01-15	26.4	40.3	38.5	34.8	96.3	65.4
2003-01-16	26.4	40.3	38.4	34.5	96.1	65.4
2003-01-17	26.9	40.1	38.4	35.2	96	65.4
2003-01-18	28.2	40.2	38.3	35.2	95.8	65.4
2003-01-19	28.9	40.4	38.4	35.5	95.7	65
2003-01-20	29.7	40.4	38.4	35.5	95.5	64.7
2003-01-21	30.3	40.3	38.4	35.4	95.3	64.5
2003-01-22	31.7	40.9	39	37.9	97.5	65.5
2003-01-23	32.8	41.2	40	39.4	98.1	65.6
2003-01-24	33.7	41.4	40.7	40.9	98.5	65.7
2003-01-25	34.7	41.6	41.4	42.3	98.3	68.6
2003-01-26	35.7	41.7	41.8	43.1	98.5	68.8
2003-01-27	36.9	42.2	42.2	43.6	98.5	69.3
2003-01-28	38	42.4	43.6	44.8	100	69.5
2003-01-29	39.6	42.9	44.7	46.9	102.2	70.2
2003-01-30	41.1	43.1	45.9	47.9	102	70.8
2003-01-31	42.7	43.3	47.4	49.4	101.2	71.1
2003-02-01	44	43.8	48.2	50.5	100	71.3
2003-02-02	44.7	43.8	48.7	51.6	99	71.4
2003-02-03	45.1	43.9	49	51.9	98.1	71.4
2003-02-04	45.5	44	48.7	52.2	98	71.5
2003-02-05	45.7	44.2	48.9	52.3	95.7	71.6
2003-02-06	46.2	44.7	48.7	52.7	94.8	71.6
2003-02-07	46.5	44.9	48.6	53	94	71.5
2003-02-08	46.6	45.1	48.6	53.1	93	71.4
2003-02-09	46.8	45.2	49	53.1	92.1	71.3
2003-02-10	46.9	45.2	48.9	53	90.9	71.1
2003-02-11	47	45.2	48.7	52.8	89.8	70.8
2003-02-12	47	44.9	48.5	52.5	89	70.6
2003-02-13	46.8	44.9	48.3	52.5	89.5	70.4
2003-02-14	47.2	45.1	48.5	52.8	92.2	70
2003-02-15	47.2	45.8	48.6	53.3	93.4	69.8
2003-02-16	47.4	46.2	48.6	53.4	93.4	70.2
2003-02-17	47.4	46.3	48.6	53.8	92.4	69.4
2003-02-18	48.3	46.9	49.5	54.9	92.5	69.6
2003-02-19	48.6	47.2	50.3	55.2	92.7	69.7
2003-02-20	48.8	47.3	51.4	55.4	92.4	69.5
2003-02-21	49.1	47.3	52.3	55.2	92.5	68.9
2003-02-22	49.2	47.3	52.7	55.2	91.9	68.9
2003-02-23	49.3	47.3	52.9	55	91.3	68.6
2003-02-24	49.3	47.2	53.1	54.9	90.5	68.2
2003-02-25	49.3	47.3	53.1	54.7	89.5	67.6
2003-02-26	49.2	47	53.1	54.4	88.7	67.2
2003-02-27	49.2	46.8	52.9	53.9	88.4	66.9
2003-02-28	49.1	46.6	52.5	53.6	88.2	66.3
2003-03-01	49	46.2	52.3	53.1	87.9	65.8
2003-03-02	48.9	46	52.1	52.7	87.8	65.3
2003-03-03	48.7	45.7	51.8	52	87.6	64.6
2003-03-04	48.7	45.7	52.4	52.2	87.8	65
2003-03-05	48.6	45.7	52.4	52.3	87.6	65
2003-03-06	48.7	46	52.5	52.2	87.5	65.5
2003-03-07	48.9	46.2	52.5	52	87.9	65.5
2003-03-08	48.9	46.6	53.5	53.3	87.9	65.3
2003-03-09	49.1	47.3	53.9	54.1	88.7	65.5
2003-03-10	49.2	48	54.3	54.2	88.9	65.6
2003-03-11	49.3	48.3	54.3	54.7	88.7	65.6
2003-03-12	49.4	48.4	54.3	54.7	88.6	65.3
2003-03-13	49.6	48.6	54.5	54.9	88.6	64.7
2003-03-14	49.7	48.8	54.5	54.9	88.4	64.4
2003-03-15	49.9	48.7	54.3	54.7	88.2	64.1
2003-03-16	50	48.6	54.2	54.6	88.1	63.7
2003-03-17	49.9	48.8	54.3	54.6	88.2	67.7
2003-03-18	50	49.8	54.9	55.4	90.1	70.9
2003-03-19	50	50.6	55.4	55.4	90.9	71.1
2003-03-20	50	50.8	56.2	55.8	91.1	71.1
2003-03-21	50.2	51	56.7	56	90.9	71.1
2003-03-22	50.5	51.4	57.9	57	91.4	76.7
2003-03-23	50.5	52.1	58.2	57.3	92.1	79.2
2003-03-24	50.6	52.5	58.6	57.5	92.5	79.4
2003-03-25	50.6	52.5	59	57.5	92.7	79.8
2003-03-26	50.6	52.8	59.3	57.5	92.7	80.8
2003-03-27	50.5	53	59.5	57.5	92.9	81
2003-03-28	50.5	53.1	59.6	57.5	92.7	81.5
2003-03-29	50.5	53.2	59.6	57.5	92.4	82.2
2003-03-30	50.4	53.3	59.6	57.3	92.2	82.3
2003-03-31	50.3	53.4	59.6	57	91.9	82.4
2003-04-01	50.2	53.4	59.6	56.8	91.6	82.4
2003-04-02	50.1	53.4	59.5	56.7	91.1	82.5
2003-04-03	50	53.2	59.2	56.5	90.9	82.7
2003-04-04	49.8	53.2	59	56.2	90.8	82.7
2003-04-05	49.8	53.2	59.2	56.7	90.8	83
2003-04-06	49.7	53.2	59.2	56.8	90.6	83.2
2003-04-07	49.6	53.5	60.3	58.3	92.1	84.4
2003-04-08	49.6	53.7	60.6	58.8	92.4	84.7
2003-04-09	49.4	53.7	60.8	59	92.2	84.8
2003-04-10	49.3	53.7	61.1	59	92.2	84.9
2003-04-11	49.2	53.8	60.9	59	92.2	85.1
2003-04-12	49.2	53.8	61.1	59	92.1	85.2
2003-04-13	49.1	53.7	61.1	58.8	91.7	85.2
2003-04-14	49	53.6	60.9	58.8	91.3	85.1
2003-04-15	48.7	53.4	60.8	58.6	90.9	84.9
2003-04-16	48.5	53.2	60.6	58.5	90.8	84.8
2003-04-17	48.4	53.1	60.5	58.3	90.6	84.8
2003-04-18	48.2	53	60.2	58.1	90.5	84.7
2003-04-19	48.1	52.8	60	58	90.3	84.5
2003-04-20	48.2	53	61.1	59.1	90.6	85.1
2003-04-21	48.2	53	61.7	59.5	90.6	85.2
2003-04-22	48.1	53.1	62.1	59.8	90.6	85.3
2003-04-23	48	53	62.2	59.6	90.5	85.3
2003-04-24	47.9	52.9	62.2	59.5	90.5	85.2
2003-04-25	47.8	52.8	62.1	59.5	90.1	85.2
2003-04-26	47.6	52.6	62	59.3	89.8	84.9
2003-04-27	47.5	52.4	61.7	59	89.7	84.8
2003-04-28	47.3	52.3	61.5	58.8	89.3	84.5
2003-04-29	47.1	52.1	61.4	58.5	89.2	84.3
2003-04-30	46.9	51.9	61.2	58.3	89	84
2003-05-01	46.7	51.7	60.9	58	88.7	83.8
2003-05-02	46.6	51.6	60.8	58	89	83.5
2003-05-03	46.6	51.6	60.8	57.8	89.3	93
2003-05-04	46.6	51.6	60.6	57.6	89.8	93.7
2003-05-05	46.5	51.5	60.6	57.5	89.8	93.8
2003-05-06	46.4	51.8	60.5	57.6	89.8	93.9
2003-05-07	46.4	51.8	60.5	57.5	89.7	93.9
2003-05-08	46.3	51.6	60.2	57.3	89.3	94.1
2003-05-09	46.1	51.5	60	57.1	88.7	94.1
2003-05-10	45.9	51.3	59.9	56.8	88.6	94.4
2003-05-11	45.7	51.2	59.7	56.7	88.7	94.5
2003-05-12	45.6	51.1	59.5	56.5	88.6	94.5
2003-05-13	45.4	50.9	59.3	56.2	88.4	94.6
2003-05-14	45.2	50.7	59	55.8	88.1	94.5
2003-05-15	45	50.5	58.9	55.5	87.9	94.4
2003-05-16	44.7	50.2	58.6	55.2	87.8	94.2
2003-05-17	44.5	50	58.3	55	87.6	94.1
2003-05-18	44.3	49.9	58.2	54.7	87.3	93.9
2003-05-19	44.2	49.6	58	54.4	87	93.5
2003-05-20	44	49.3	57.7	54.1	86.8	93.3
2003-05-21	43.8	49.2	57.3	53.9	86.7	93.1
2003-05-22	43.6	49	57.2	53.6	86.4	92.9
2003-05-23	43.4	48.7	56.7	53.3	86.1	92.6
2003-05-24	43.3	48.6	56.6	53.8	86.1	92.4
2003-05-25	43.1	48.4	56.6	53.6	85.9	92.2
2003-05-26	42.9	48.3	56.4	53.3	85.6	91.9
2003-05-27	42.7	48.2	56.3	53	85.4	91.5
2003-05-28	42.5	48	56	52.7	85.1	91.1
2003-05-29	42.4	47.8	55.7	52.3	84.8	90.7
2003-05-30	42.2	47.7	55.4	52	84.7	90.3
2003-05-31	41.9	47.5	55.2	51.9	84.4	90
2003-06-01	41.7	47.4	54.9	51.7	84.2	89.5
2003-06-02	41.5	47.2	54.6	51.4	83.9	89.1
2003-06-03	41.3	46.9	54.3	51.1	83.6	88.8
2003-06-04	41.1	46.6	54.2	51.1	83.5	88.3
2003-06-05	40.8	46.7	54	50.9	83.2	88
2003-06-06	40.8	46.8	53.9	50.8	83.2	87.8
2003-06-07	40.6	46.5	53.8	50.6	83	87.5
2003-06-08	40.5	46.4	53.8	50.6	82.7	87.1
2003-06-09	40.3	46.2	53.6	50.5	82.7	86.9
2003-06-10	40.1	45.8	53.6	50.3	82.5	86.7
2003-06-11	39.9	45.6	53.2	50	82.2	86.3
2003-06-12	39.7	45.2	53.1	49.9	82.1	86
2003-06-13	39.5	45	52.8	49.6	81.8	85.4
2003-06-14	39.2	44.9	52.5	49.3	81.6	84.9
2003-06-15	39	44.6	52.3	49	81.3	84.4
2003-06-16	38.9	44.6	52.1	48.7	81	83.9
2003-06-17	38.6	44.4	52	48.4	80.9	83.3
2003-06-18	38.3	44.1	51.7	48.1	80.6	82.7
2003-06-19	38.1	43.9	51.4	47.8	80.4	82
2003-06-20	37.9	43.7	51.2	47.5	80.2	81.5
2003-06-21	37.7	43.6	50.9	47.2	80	81.2
2003-06-22	37.5	43.3	50.6	46.9	79.7	80.5
2003-06-23	37.3	43.1	50.3	46.6	79.4	80.1
2003-06-24	37	43	50.1	46.1	79.3	79.4
2003-06-25	36.7	42.7	49.8	45.9	78.8	78.7
2003-06-26	36.5	42.4	49.4	45.6	78.7	78
2003-06-27	36.2	42.2	49.3	45.1	78.4	77.4
2003-06-28	35.9	42	48.9	44.8	78.1	76.6
2003-06-29	35.6	41.8	48.6	44.4	77.8	76
2003-06-30	35.4	41.6	48.3	44	77.5	75.4
2003-07-01	35.1	41.3	48.1	43.7	77.4	74.7
2003-07-02	74.7	41.2	47.8	43.3	77.1	74.1
2003-07-03	34.6	41	47.6	42.9	76.8	73.3
2003-07-04	34.3	40.7	47.2	42.4	76.5	72.5
2003-07-05	34.1	40.4	46.9	42	76.2	71.6
2003-07-06	33.9	40.2	46.5	41.6	75.9	70.7
2003-07-07	33.6	39.9	46.2	41.2	75.6	70
2003-07-08	33.4	39.7	45.9	40.9	75.3	69.5
2003-07-09	33	39.4	45.6	40.7	75.1	68.8
2003-07-10	32.7	39.1	45.3	40.4	74.8	68
2003-07-11	32.7	39	45.6	40.5	74.8	67.7
2003-07-12	32.5	38.9	45.5	40.3	74.6	69.3
2003-07-13	32.3	38.8	45.3	40	74.3	69.4
2003-07-14	32.2	38.6	45.2	39.8	74.3	68.9
2003-07-15	31.9	38.4	45.1	39.6	74.1	68
2003-07-16	31.7	38.2	45	39.3	73.9	67.4
2003-07-17	31.4	37.9	44.8	39	73.6	66.8
2003-07-18	31.2	37.7	44.6	38.8	73.4	66.1
2003-07-19	30.9	37.6	44.3	38.5	73.1	65.4
2003-07-20	30.6	37.4	44.1	38.1	72.8	64.7
2003-07-21	30.4	37.2	43.9	37.7	72.7	64
2003-07-22	30.1	37	43.8	37.3	72.4	63.2
2003-07-23	29.9	36.8	43.4	36.9	72.1	62.4
2003-07-24	29.6	36.5	43.2	36.3	71.8	61.7
2003-07-25	29.4	36.2	43.3	35.9	71.5	60.8
2003-07-26	29.1	35.9	42.9	35.7	71.3	60.1
2003-07-27	28.8	35.7	42.7	35.2	70.8	59.3
2003-07-28	28.5	35.5	42.4	34.8	70.7	58.6
2003-07-29	28.2	35.3	42.2	34.4	70.6	57.8
2003-07-30	27.9	35	41.9	34.2	70.3	57
2003-07-31	27.7	34.8	41.7	33.8	70	56.1
2003-08-01	27.4	34.6	41.3	33.4	69.7	55.3
2003-08-02	27.1	34.4	40.9	32.9	69.3	54.6
2003-08-03	26.9	34.1	40.7	32.5	69.1	53.8
2003-08-04	26.7	33.9	40.4	32.1	68.8	53
2003-08-05	26.4	33.6	40.1	31.7	68.5	52.2
2003-08-06	26.1	33.4	39.7	31.3	68.3	51.4
2003-08-07	25.8	33.2	39.5	30.9	68	50.7
2003-08-08	25.5	32.9	39.4	30.6	67.8	49.9
2003-08-09	25.2	32.7	39.2	30.3	67.4	49
2003-08-10	25	32.6	39.1	30.3	67.4	48.2
2003-08-11	24.7	32.4	39	30.1	67.2	47.6
2003-08-12	24.4	32.1	38.6	29.9	66.9	46.9
2003-08-13	24.1	31.9	38.6	29.4	66.6	46.2
2003-08-14	23.8	31.7	38.2	29.1	66.4	45.4
2003-08-15	23.5	31.5	37.9	28.7	66.1	44.6
2003-08-16	23.3	31.3	37.6	28.3	65.7	43.9
2003-08-17	23.1	31.1	37.2	27.9	65.6	43.2
2003-08-18	22.9	30.9	36.8	27.6	65.3	42.5
2003-08-19	22.6	30.7	36.5	27.3	65.1	41.8
2003-08-20	22.4	30.4	36.1	26.9	64.8	41
2003-08-21	22	30.2	35.8	26.5	64.4	40.3
2003-08-22	21.7	30	35.4	26.1	64.1	39.5
2003-08-23	21.4	29.7	35.1	25.6	63.9	38.6
2003-08-24	21.1	29.5	34.8	25.2	63.5	37.7
2003-08-25	20.8	29.3	34.4	24.8	63.2	36.8
2003-08-26	20.5	29.1	34.2	24.4	63.1	39.2
2003-08-27	20.2	28.9	33.8	24	63.1	39.5
2003-08-28	20	28.7	33.6	23.6	63	39.5
2003-08-29	19.8	28.5	33.4	23	62.8	40.4
2003-08-30	19.5	28.4	33.3	22.8	63.1	41.1
2003-08-31	19.3	28.1	33.2	22.5	63.2	41
2003-09-01	19.1	28.1	33.1	22.2	63.1	40.7
2003-09-02	18.8	27.9	32.8	22	63	40.2
2003-09-03	18.5	27.7	32.6	21.7	62.8	39.7
2003-09-04	18.2	27.5	32.3	21.3	62.6	39.2
2003-09-05	18	27.3	32	20.9	62.3	38.6
2003-09-06	17.7	27.1	31.7	20.5	62.1	37.9
2003-09-07	17.4	26.9	31.4	19.9	61.8	37.2
2003-09-08	17.1	26.6	31.1	19.5	61.6	36.5
2003-09-09	16.8	26.4	30.7	19.1	61.2	35.7
2003-09-10	16.4	26.2	30.4	18.6	60.9	35
2003-09-11	16.3	26.1	30.4	18.4	61	36.2
2003-09-12	16.1	26	30.3	18.2	61	36.9
2003-09-13	15.7	25.8	30.2	17.9	61	36.9
2003-09-14	15.4	25.6	30	17.6	60.8	37.3
2003-09-15	15.2	25.5	29.8	17.3	60.9	37.6
2003-09-16	14.9	25.3	29.6	17.1	60.8	37.5
2003-09-17	14.7	25.3	29.8	17	61	37.8
2003-09-18	14.7	25.3	29.8	17	61	37.8
2003-09-19	14.5	25.1	29.5	16.9	60.9	38.3
2003-09-20	14.2	25	29.3	16.7	60.8	38
2003-09-21	14	24.8	29.1	16.2	60.7	37.6
2003-09-22	13.7	24.6	28.9	15.8	60.4	37
2003-09-23	13.4	24.4	28.6	15.4	60.2	36.4
2003-09-24	13.1	24.2	28.3	14.9	60	35.8
2003-09-25	12.7	24.1	28	14.4	60	35.1
2003-09-26	12.4	23.9	27.6	13.9	59.4	34.4
2003-09-27	12	23.7	27.2	13.5	59.2	33.9
2003-09-28	11.8	23.6	26.9	13.1	58.9	33.3
2003-09-29	11.8	23.3	26.6	12.7	58.7	32.8
2003-09-30	11.5	23.1	26.3	12.2	58.4	32.1
2003-10-01	10.9	22.7	25.6	11.2	57.7	32.6
2003-10-02	10.6	22.6	25.3	10.7	57.7	32.1
2003-10-03	10.2	22.4	25	10.1	57.4	31.5
2003-10-04	9.9	22.2	24.7	9.6	57.2	30.9
2003-10-05	9.6	22	24.3	9.1	56.9	30.3
2003-10-06	9.2	21.8	24	8.5	56.7	29.5
2003-10-07	8.8	21.6	23.6	8	56.5	28.7
2003-10-08	8.7	21.5	23.2	7.6	56.5	28.1
2003-10-09	8.5	21.3	22.8	7.2	56.1	27.4
2003-10-10	8.3	21.1	22.8	6.8	56.1	26.9
2003-10-11	8.3	21.1	23.2	6.8	56.5	27.2
2003-10-12	9.4	21.4	23.6	7.9	57.7	29.2
2003-10-13	9.4	22	24.1	8.2	58.4	29.3
2003-10-14	9.2	22	24.4	8.1	58.9	30.1
2003-10-15	9	22	24.7	7.7	58.7	30.4
2003-10-16	8.8	21.9	24.8	7.3	58.4	30.1
2003-10-17	8.5	21.9	24.9	6.9	58.3	29.8
2003-10-18	8.2	21.7	24.8	6.5	57.9	29.3
2003-10-19	7.9	21.5	24.5	6.2	57.7	28.9
2003-10-20	7.7	21.4	24.2	5.8	57.7	28.4
2003-10-21	7.4	21.2	23.8	5.3	57.4	27.9
2003-10-22	7.1	21.1	23.5	5.3	57.4	27.4
2003-10-23	6.8	21	23.3	5.4	57.2	27
2003-10-24	6.6	20.8	23	5.6	57.2	26.7
2003-10-25	6.3	20.7	22.8	5.5	56.9	26.3
2003-10-26	5.9	20.5	22.5	5.4	56.8	25.6
2003-10-27	5.6	20.3	22.2	5.4	56.6	25.1
2003-10-28	5.4	20.2	22	5.3	56.7	26.1
2003-10-29	5.2	20.4	21.9	5.3	56.9	26.8
2003-10-30	5.4	20.3	22	5.6	57.1	27.2
2003-10-31	5.4	20.2	22	5.8	57.2	28.3
2003-11-01	5.3	20	22	5.8	56.9	28.4
2003-11-02	5	19.9	21.9	5.8	57.2	31.1
2003-11-03	5	19.8	21.8	5.9	58.7	41.2
2003-11-04	4.8	20.5	21.8	6	60.7	42.2
2003-11-05	4.6	20.6	21.9	6	61.2	42.7
2003-11-06	4.3	20.6	22.3	6.1	61.4	43.1
2003-11-07	4.3	20.6	22.6	6.1	61.4	43.3
2003-11-08	4.1	20.7	22.8	6.1	62.2	43.6
2003-11-09	3.9	20.7	22.8	6.1	63.7	43.8
2003-11-10	3.7	20.6	22.8	6	63.7	43.9
2003-11-11	3.5	20.5	22.6	5.8	63.6	43.8
2003-11-12	3.1	20.3	22.3	5.7	63.4	43.6
2003-11-13	2.8	20	21.9	5.6	63	43.7
2003-11-14	2.9	20.1	21.9	5.7	63.2	45
2003-11-15	2.8	20.2	21.7	5.6	63.1	45.2
2003-11-16	2.6	20	21.4	5.4	63	45.4
2003-11-17	2.5	19.9	21.2	5.5	62.8	45.4
2003-11-18	3.2	20	21.2	5.7	63.1	45.4
2003-11-19	3.1	20	21.1	5.7	62.8	45.4
2003-11-20	3.1	19.9	20.9	5.7	62.7	45.3
2003-11-21	3	19.7	20.7	5.6	62.7	45
2003-11-22	2.8	19.6	20.5	5.4	62.5	44.8
2003-11-23	2.6	19.4	20.3	5.3	62.2	44.6
2003-11-24	2.4	19.2	20.2	5.7	62.3	44.2
2003-11-25	2.2	19.1	20.1	5.8	62.2	43.9
2003-11-26	2	18.9	19.9	5.7	62.1	43.9
2003-11-27	1.9	18.9	19.7	5.5	61.8	43.8
2003-11-28	1.9	18.8	19.6	5.6	61.7	43.8
2003-11-29	1.7	18.7	19.7	6	62.1	45
2003-11-30	1.6	18.5	19.5	6.2	62.1	45.4
2003-12-01	1.6	18.5	19.4	6.3	62.1	45.5
2003-12-02	2.2	18.5	19.3	6.3	62.1	45.6
2003-12-03	2.3	18.3	19.1	6.1	61.9	45.6
2003-12-04	2.6	18.3	18.9	6	61.8	45.3
2003-12-05	2.8	18.2	18.6	5.8	61.6	45
2003-12-06	3	18.1	19.3	6.3	61.6	44.7
2003-12-07	3.1	17.9	19.3	6.5	61.6	44.4
2003-12-08	3.2	17.7	19.1	6.6	61	44.2
2003-12-09	3	17.5	19.2	6.7	60.9	43.7
2003-12-10	3.2	17.4	19.3	6.9	60.8	43.3
2003-12-11	3.1	17.2	19.2	6.9	60.7	42.9
2003-12-12	3	17.2	19.1	6.8	60.4	42.5
2003-12-13	2.9	16.9	18.9	6.8	60.2	42.1
2003-12-14	2.8	16.7	18.9	6.7	60	41.6
2003-12-15	2.6	16.5	18.8	8.5	61.6	41.6
2003-12-16	2.4	16.4	19.1	19.1	63.4	41.8
2003-12-17	2.6	16.5	19.3	10.6	64.3	44
2003-12-18	2.7	16.7	20.2	11.3	64.7	44.3
2003-12-19	2.7	16.9	20.7	11.8	64.7	44.5
2003-12-20	2.6	16.9	21	12.1	64.7	44.6
2003-12-21	2.9	16.8	21.3	13.8	64.7	44.6
2003-12-22	3.2	16.9	21.5	14.8	64.5	44.8
2003-12-23	3.6	16.8	21.8	15.3	64.5	45
2003-12-24	4	17	21.9	15.5	64.8	50.5
2003-12-25	4.1	17.4	22	15.5	65.3	52.1
2003-12-26	4.2	17.5	22.1	15.5	65.4	52.3
2003-12-27	4.2	17.4	22.1	15.4	65.3	52.5
2003-12-28	4.1	17.4	22.1	15.3	65.2	52.6
2003-12-29	4.3	17.3	22.4	15.2	65.1	52.8
2003-12-30	3.8	17.2	22.4	15.2	64.8	52.8
2003-12-31	5.3	17	22.3	14.9	64.7	52.9
2004-01-01	3.6	17	22.2	14.7	64.8	53.6
2004-01-02	3.7	16.9	22.2	14.7	65.3	57.1
2004-01-03	3.8	17.2	22.3	14.6	65.8	57.8
2004-01-04	3.7	17.2	22.4	14.5	65.8	57.9
2004-01-05	3.7	17.2	22.4	14.3	65.7	58.1
2004-01-06	3.6	17.1	22.4	14.2	65.6	58.2
2004-01-07	3.4	17	22.2	13.9	65.3	58.3
2004-01-08	3.4	16.9	22.1	13.9	64.9	58.4
2004-01-09	3.6	17.3	22.3	14.1	66.4	60.9
2004-01-10	4	17.8	22.5	14.5	67.4	62.8
2004-01-11	4.1	18.1	22.6	14.4	67.3	62.9
2004-01-12	4.2	18.2	22.8	14.3	66.9	63
2004-01-13	4.4	18.4	22.8	14	66.8	63.4
2004-01-14	4.5	18.4	22.5	13.8	66.9	63.7
2004-01-15	4.5	18.4	22.5	13.5	66.9	63.9
2004-01-16	4.8	18.5	22.4	13.3	66.8	64.3
2004-01-17	4.8	18.6	22.3	13	67	66.8
2004-01-18	4.7	18.7	22.1	12.8	67.3	67.1
2004-01-19	4.6	18.7	21.9	12.5	67.2	67.2
2004-01-20	4.4	18.7	21.8	12.2	67	67.4
2004-01-21	4.2	18.7	21.6	11.9	66.8	67.5
2004-01-22	4	18.7	21.7	11.7	67.2	67.7
2004-01-23	4.2	18.8	21.6	11.6	67.2	67.9
2004-01-24	4.2	18.8	21.5	11.4	67	68.2
2004-01-25	4.2	18.8	21.3	11.3	66.9	68.3
2004-01-26	4.1	18.8	21.7	11.6	66.9	68.4
2004-01-27	4.3	18.9	22.9	13.5	67.2	68.6
2004-01-28	4.5	19	24.3	15.3	67.4	68.7
2004-01-29	4.7	19	25.4	17.1	67.4	68.8
2004-01-30	4.7	18.9	26.3	18.1	67.6	68.9
2004-01-31	4.7	19.1	27.2	18.4	68.3	68.9
2004-02-01	4.8	19	28.2	18.8	68.3	68.8
2004-02-02	4.8	19.1	29.3	19.8	69.3	68.7
2004-02-03	4.8	19.3	30.6	20.7	69.5	68.7
2004-02-04	4.7	19.5	31.4	22.5	69.3	68.5
2004-02-05	4.7	19.7	32	24	69.9	68.5
2004-02-06	5	20.1	32.4	26.1	71.4	69.8
2004-02-07	5.4	20.7	33.1	27.9	73.5	76.8
2004-02-08	5.6	21.4	33.3	28.8	74.9	77.4
2004-02-09	5.6	21.8	33.8	29.1	75.3	77.9
2004-02-10	5.5	22.1	34.2	29.4	75.5	78.1
2004-02-11	5.4	22.2	34.6	29.4	75.3	78.2
2004-02-12	5.3	22.3	34.6	29.5	75.3	78.4
2004-02-13	5.2	22.2	34.5	29.5	75.2	78.5
2004-02-14	5.2	22.2	34.6	29.5	75.3	78.5
2004-02-15	5.4	22.4	34.8	30	75.6	78.7
2004-02-16	5.8	22.5	35.1	30.8	75.8	79.3
2004-02-17	5.9	22.5	35.3	31.1	75.6	79.7
2004-02-18	6	22.5	35.4	31.3	75.6	79.8
2004-02-19	5.9	22.4	35.6	31.3	75.3	79.8
2004-02-20	5.9	22.3	35.4	30.9	75.2	79.9
2004-02-21	5.9	22.2	35.2	30.9	75.1	80.2
2004-02-22	6.6	22.6	35.2	30.9	75.3	83
2004-02-23	7.8	24	36.8	31.7	79.3	91.5
2004-02-24	9.6	26	37.8	32.8	81.9	93.9
2004-02-25	10.9	26.8	38.6	33.3	83.5	94.4
2004-02-26	12.1	27.4	39.4	33.4	83.8	94.8
2004-02-27	13.1	27.6	39.7	33.4	83.8	95.2
2004-02-28	14	27.8	40.1	33.7	83.9	96.2
2004-02-29	14.6	28	40.4	33.9	84.1	96.4
2004-03-01	14.8	28.1	40.9	33.9	83.9	96.6
2004-03-02	15.1	28.3	41.3	34.2	83.8	96.7
2004-03-03	15.1	28.4	41.3	34.2	83.8	96.9
2004-03-04	15.2	28.5	41.4	34.4	84.7	103.1
2004-03-05	15.4	30.5	42.7	35.4	90.3	102.6
2004-03-06	15.5	31.8	43.3	36.1	94	102
2004-03-07	15.9	33.7	44.4	37.1	96.1	101.9
2004-03-08	16.1	34.5	45.3	37.7	96.1	101.7
2004-03-09	16.2	34.9	46.1	37.7	95.3	101.7
2004-03-10	16.2	35.2	46.6	37.7	94.2	101.7
2004-03-11	16.3	35.4	46.8	37.7	92.9	101.7
2004-03-12	16.3	35.5	46.8	37.6	91.9	101.7
2004-03-13	16.3	35.6	46.6	37.5	90.6	101.7
2004-03-14	16.3	35.6	46.8	37.6	89.5	101.6
2004-03-15	16.5	35.8	47	37.9	88.6	101.7
2004-03-16	16.6	35.8	47.2	38	88.2	101.6
2004-03-17	16.7	35.8	47.2	38	88.2	102.2
2004-03-18	16.7	35.7	47	37.7	88.2	101.9
2004-03-19	16.6	35.7	47	37.6	88.2	101.7
2004-03-20	16.9	35.9	47.4	38.8	89.3	101.7
2004-03-21	17.1	36	47.4	39.3	89.5	101.9
2004-03-22	17.1	36.1	47.7	39.6	89.5	102
2004-03-23	17.1	36.1	47.8	39.8	89.5	101.9
2004-03-24	17	36.1	47.8	40.1	89.5	101.9
2004-03-25	16.9	36	47.8	40	89.3	101.7
2004-03-26	16.9	35.9	47.8	40	89.5	101.6
2004-03-27	17.3	35.8	47.8	39.8	89.3	101.6
2004-03-28	17.3	35.6	47.6	39.7	89.2	101.6
2004-03-29	17.2	35.6	47.3	39.6	89.2	101.6
2004-03-30	17.2	35.3	47.2	39.4	89.3	101.7
2004-03-31	17.3	35.1	47.2	39.3	89.3	101.7
2004-04-01	17.3	34.9	47.2	39.3	89.2	101.6
2004-04-02	17.3	34.9	47	39.2	89.2	101.6
2004-04-03	17.2	34.8	46.9	39.2	89	101.6
2004-04-04	17.1	34.9	46.5	38.9	88.9	101.6
2004-04-05	17.3	34.7	46.8	39.3	89.7	101.6
2004-04-06	17.3	34.7	46.6	39.4	89.7	101.6
2004-04-07	17.5	34.7	47.9	40.9	90.9	101.7
2004-04-08	17.6	34.9	48.5	41.6	91.3	101.7
2004-04-09	17.5	34.7	48.6	41.9	90.9	101.6
2004-04-10	17.6	34.7	48.5	42	90.3	101.6
2004-04-11	17.6	34.7	48.6	41.9	90.3	101.6
2004-04-12	17.5	34.7	48.6	41.8	90	101.7
2004-04-13	17.5	34.4	48.7	41.9	89.7	101.7
2004-04-14	17.4	34.3	48.9	42	89.7	101.7
2004-04-15	17.4	34.2	49.3	42.2	89.7	101.6
2004-04-16	17.5	34.5	49.9	42.4	90	102
2004-04-17	17.9	34.8	49.8	42.4	90	101.7
2004-04-18	17.9	35	49.9	42.4	89.8	101.7
2004-04-19	17.9	35	49.9	42.3	89.8	101.6
2004-04-20	18.6	35.4	50.3	42.3	90.3	101.9
2004-04-21	19	35.5	50.3	42.4	90.5	101.7
2004-04-22	19.2	35.7	50.3	42.9	90.5	101.7
2004-04-23	19.3	35.7	50.2	42.9	90.5	101.6
2004-04-24	19.3	35.8	50.1	42.9	90.3	101.6
2004-04-25	19.3	36	49.9	42.7	90.1	102.3
2004-04-26	19.2	36.2	49.7	42.6	90.5	102.8
2004-04-27	19.2	36.3	49.7	42.4	90.8	102
2004-04-28	19.2	36.3	49.7	42.3	90.8	101.7
2004-04-29	19.1	36.1	49.7	42.2	90.8	101.6
2004-04-30	19	36.2	49.5	42	90.6	101.6
2004-05-01	18.9	35.9	49.4	41.9	90.5	101.4
2004-05-02	18.7	36	49.1	41.6	90.3	101.4
2004-05-03	18.6	35.9	48.9	41.5	90.1	101.4
2004-05-04	18.5	35.8	48.6	41.2	90	101.4
2004-05-05	18.4	35.9	48.3	41.1	89.7	101.4
2004-05-06	18.4	35.8	48.2	40.9	89.7	101.4
2004-05-07	18.5	35.9	47.9	40.8	89.5	101.9
2004-05-08	18.7	36.3	47.9	40.8	89.7	101.7
2004-05-09	18.8	36.5	47.8	40.7	89.5	101.7
2004-05-10	18.9	36.5	47.7	40.5	89.3	101.6
2004-05-11	18.8	36.6	47.3	40.4	89.2	101.6
2004-05-12	18.8	36.5	46.9	40.3	89	101.4
2004-05-13	18.6	36.5	46.6	40	88.9	101.4
2004-05-14	18.5	36.3	46.4	39.8	88.6	101.3
2004-05-15	18.4	36.3	46.1	39.7	88.6	101.2
2004-05-16	18.6	36.2	46	39.6	88.6	101.2
2004-05-17	18.6	36.1	45.7	39.4	88.4	101.2
2004-05-18	18.7	36.1	45.5	39.3	88.1	100.9
2004-05-19	18.7	35.9	45.2	39.2	87.9	101.2
2004-05-20	18.6	35.9	45	39	87.8	101.4
2004-05-21	18.5	35.8	44.7	38.8	87.6	101.6
2004-05-22	18.6	35.8	44.6	38.8	87.6	101.6
2004-05-23	18.6	35.7	44.6	38.8	87.5	101.6
2004-05-24	18.6	35.6	44.4	38.6	87.3	101.4
2004-05-25	18.7	35.8	44.7	39	87.6	102
2004-05-26	19.2	36.2	45	39.6	87.8	102
2004-05-27	19.6	36.3	44.8	39.7	87.8	101.7
2004-05-28	19.9	36.3	44.8	39.8	87.6	101.6
2004-05-29	19.9	36.4	44.7	39.7	87.5	101.6
2004-05-30	19.9	36.2	44.4	39.6	87.3	101.6
2004-05-31	20.1	36.3	44.2	39.7	87.5	101.6
2004-06-01	20.5	36.6	45.2	41.2	87.9	102
2004-06-02	20.8	37	45.5	41.6	87.9	101.9
2004-06-03	21.1	37.2	45.7	42.3	87.8	101.7
2004-06-04	21.9	37.4	46	42.7	88.1	102.3
2004-06-05	22.6	38.3	46.6	43.3	90	103.6
2004-06-06	22.9	39.1	47.2	43.9	91.7	102.3
2004-06-07	23.2	39.8	47.8	44.1	92.5	101.9
2004-06-08	23.3	40.3	48.3	44.3	92.5	101.7
2004-06-09	23.4	40.5	48.7	44.3	92.5	101.6
2004-06-10	23.4	40.6	49	44.4	92.5	101.6
2004-06-11	23.4	40.6	49	44.4	92.4	101.6
2004-06-12	23.5	40.7	48.9	44.3	92.2	101.6
2004-06-13	23.8	40.9	49.1	44.7	92.5	102.3
2004-06-14	23.9	40.9	49.1	44.8	92.5	101.9
2004-06-15	24	40.9	49	44.8	92.4	101.7
2004-06-16	24	40.8	48.9	44.8	92.2	101.7
2004-06-17	24	40.8	48.9	44.8	92.1	101.7
2004-06-18	24.1	40.8	48.7	44.7	92.1	101.6
2004-06-19	24.1	40.8	48.6	44.7	91.7	101.6
2004-06-20	24.1	40.6	48.3	44.6	91.6	101.6
2004-06-21	24.1	40.5	48.1	44.4	91.4	101.6
2004-06-22	24	40.4	47.9	44.3	91.3	101.4
2004-06-23	24	40.4	47.7	44.1	91.1	101.4
2004-06-24	23.9	40.2	47.4	44.1	90.9	101.3
2004-06-25	23.9	40.1	47.2	43.9	90.8	101.3
2004-06-26	23.8	40	47.2	43.9	90.8	101
2004-06-27	23.8	39.9	46.9	44	90.8	101
2004-06-28	23.8	39.9	46.8	44	90.6	100.9
2004-06-29	23.7	39.5	46.5	43.9	90.3	100.7
2004-06-30	23.7	39.3	46.2	43.7	90.3	100.3
2004-07-01	23.6	39.2	46	43.4	90	100.1
2004-07-02	23.5	39	45.7	43.3	89.7	99.9
2004-07-03	23.4	38.9	45.5	43	89.5	99.6
2004-07-04	23.3	38.7	45.2	42.7	89.3	99.3
2004-07-05	23.3	38.5	44.8	42.6	89.2	99
2004-07-06	23.2	38.4	44.6	42.4	88.9	99
2004-07-07	23.1	38.3	44.4	42.2	88.7	99
2004-07-08	23	38	44.2	42	88.6	98.7
2004-07-09	23	38.1	43.9	42	88.6	98.7
2004-07-10	23	37.9	43.8	42	88.6	98.4
2004-07-11	23.3	38	44.1	42.3	88.9	100.3
2004-07-12	23.5	38.1	43.9	42.3	89.2	101.7
2004-07-13	23.6	38.2	43.8	42.3	89.2	101.6
2004-07-14	23.5	38.1	43.6	42.2	89.2	101.6
2004-07-15	23.4	38.1	43.4	42	89	101.4
2004-07-16	23.3	38	43.2	41.8	88.9	101.2
2004-07-17	23.3	37.9	43.2	41.8	88.7	103.1
2004-07-18	23.4	37.9	43.1	41.9	89.2	102.9
2004-07-19	23.4	38.4	43.3	42.3	90.6	102.3
2004-07-20	24.3	39	44.4	43.9	92.4	102.5
2004-07-21	24.9	39.6	45.2	44.7	93.2	102.2
2004-07-22	25.2	39.9	45.7	45.3	93.5	101.9
2004-07-23	25.3	40.1	46.1	45.6	93.5	101.7
2004-07-24	25.4	40.1	40.1	45.7	93.4	101.7
2004-07-25	25.4	40.2	46.5	45.7	93.4	101.6
2004-07-26	25.4	40.1	46.4	45.7	93.2	101.6
2004-07-27	25.4	40	46.4	45.6	93	101.6
2004-07-28	25.3	39.9	46.2	45.4	92.9	101.6
2004-07-29	25.3	39.8	45.3	45.3	92.7	101.6
2004-07-30	25.2	39.7	45.9	45.1	92.5	101.6
2004-07-31	25.2	39.6	45.6	45	92.4	101.4
2004-08-01	25.1	39.4	45.3	44.8	92.2	101.3
2004-08-02	25.1	39.3	45.1	44.7	92.1	101.2
2004-08-03	25	39.1	44.8	44.6	91.9	101
2004-08-04	24.9	39	44.6	44.4	91.6	100.9
2004-08-05	24.8	38.9	44.3	44.3	91.4	100.6
2004-08-06	24.7	38.7	44.2	44.1	91.3	100.3
2004-08-07	24.6	38.6	43.9	44	91.1	100
2004-08-08	24.5	38.4	43.7	43.7	90.8	100.9
2004-08-09	24.4	38.3	43.3	43.6	90.6	102.3
2004-08-10	24.3	38.2	43.1	43.4	90.6	101.7
2004-08-11	24.2	38.1	42.8	43.3	90.5	101.6
2004-08-12	24	38	42.6	43.1	90.5	101.4
2004-08-13	23.8	37.8	42.3	42.9	90.1	101.3
2004-08-14	23.7	37.7	42.1	42.6	89.8	100.9
2004-08-15	23.6	37.5	41.7	42.4	89.7	100.6
2004-08-16	23.4	37.3	41.3	42.2	89.3	100.1
2004-08-17	23.2	37.1	41.1	41.9	89.2	99.9
2004-08-18	23.1	37	40.7	41.6	88.9	99.4
2004-08-19	23	36.8	40.4	41.3	88.7	99.1
2004-08-20	22.8	36.6	40.2	41.1	88.4	98.6
2004-08-21	22.6	36.3	39.8	40.9	88.2	98.1
2004-08-22	22.5	36.1	39.5	40.7	87.9	97.7
2004-08-23	22.4	35.8	39.1	40.4	87.8	97.3
2004-08-24	22.2	35.6	38.9	40.1	87.5	97
2004-08-25	22.1	35.4	38.5	39.8	87.3	96.9
2004-08-26	21.9	35.2	38.3	39.6	87.2	96.6
2004-08-27	21.7	35.1	37.9	39.3	87	96.3
2004-08-28	21.6	34.9	37.6	39.2	86.8	95.9
2004-08-29	21.4	34.7	37.3	39	86.7	95.7
2004-08-30	21.3	34.6	37.1	38.8	86.5	95.6
2004-08-31	21.1	34.3	36.8	38.5	86.4	95.2
2004-09-01	37.7	34.2	36.5	38.3	86.1	94.6
2004-09-02	37.5	33.9	36.3	38	85.8	94.2
2004-09-03	37.3	33.7	35.9	37.6	85.4	93.7
2004-09-04	37.1	33.5	35.6	37.2	85.3	93.1
2004-09-05	36.9	33.3	35.4	36.9	85	92.7
2004-09-06	36.8	33.1	35.2	36.7	84.8	92.2
2004-09-07	36.6	32.9	35	36.3	84.5	91.6
2004-09-08	36.4	32.6	34.6	35.9	84.2	91.1
2004-09-09	36.2	32.3	34.3	35.5	84.1	90.4
2004-09-10	36	32.1	34.1	35.2	83.8	89.9
2004-09-11	35.7	31.9	33.7	34.8	83.3	89.2
2004-09-12	35.5	31.7	33.4	34.4	83.3	88.8
2004-09-13	35.3	31.6	33.2	34.2	83.6	88.7
2004-09-14	35.1	31.4	33.1	33.9	83.6	88.3
2004-09-15	35	31.3	32.8	33.8	83.3	87.8
2004-09-16	34.7	31.1	32.7	33.4	83.3	87.1
2004-09-17	34.5	30.9	32.5	33.1	83	86.5
2004-09-18	34.3	30.8	32.3	32.7	82.7	85.8
2004-09-19	34.3	30.7	32.4	32.5	82.5	85.4
2004-09-20	34.2	30.6	32.3	32.3	82.4	84.9
2004-09-21	34	30.5	32	32.1	82.2	84.5
2004-09-22	33.8	30.2	31.7	31.7	81.9	83.9
2004-09-23	33.6	30	31.4	31.4	81.6	83.2
2004-09-24	33.5	29.7	31.2	30.9	81.3	82.5
2004-09-25	33.2	29.4	31.1	30.6	81	81.9
2004-09-26	33	29.2	30.6	30.2	80.9	81.3
2004-09-27	32.9	29	30.2	29.7	80.6	80.8
2004-09-28	32.7	28.8	29.8	29.3	80.3	80.2
2004-09-29	32.4	28.5	29.4	28.8	80	79.4
2004-09-30	32.2	28.3	29.1	28.5	79.9	80.1
2004-10-01	32.1	28.2	31.5	28.2	80	80.4
2004-10-02	31.8	28	31.4	27.8	79.9	80.5
2004-10-03	31.6	28.1	31.2	27.5	79.7	80.2
2004-10-04	31.6	27.8	31.1	27.2	79.7	79.8
2004-10-05	31.5	27.7	30.9	26.8	79.4	79.6
2004-10-06	31.3	27.5	30.6	26.5	79.3	80.5
2004-10-07	31.2	27.4	30.3	26.1	79.1	81.8
2004-10-08	31	27.2	30	25.8	79.1	82
2004-10-09	30.8	27	29.8	25.5	79	81.9
2004-10-10	30.6	26.7	29.6	25.2	78.7	81.4
2004-10-11	30.5	26.6	29.3	24.8	78.5	80.8
2004-10-12	30.4	26.4	29.2	24.4	78.4	80.3
2004-10-13	30.3	26.2	28.9	24.2	78.1	79.9
2004-10-14	30.3	26.3	28.7	24	77.9	79.8
2004-10-15	30.3	26.4	28.6	23.9	77.8	79.9
2004-10-16	30.3	26.4	28.4	24	77.8	79.9
2004-10-17	30.2	26.4	28.5	24.2	77.8	79.8
2004-10-18	30.4	26.4	28.8	24.6	78.2	80.2
2004-10-19	30.3	26.4	29.2	25.1	78.7	80.3
2004-10-20	30.5	26.4	29.8	25.5	79.3	83.4
2004-10-21	30.3	26.4	30	25.8	79.7	84.5
2004-10-22	30.3	26.4	30.1	25.6	79.9	84.7
2004-10-23	30.2	26.4	30.2	25.4	79.7	84.5
2004-10-24	30.1	26.2	30.1	25.2	79.6	84.4
2004-10-25	30	26.2	30.1	25	79.4	84.2
2004-10-26	30.3	26.3	30.6	26.4	80.3	84.5
2004-10-27	30.3	26.4	30.7	26.7	80.4	85.1
2004-10-28	30.2	26.3	30.8	26.7	80.4	84.8
2004-10-29	30.1	26.3	30.7	26.4	80.3	84.8
2004-10-30	29.9	26.2	30.6	26.1	80.2	84.5
2004-10-31	29.8	26	30.3	25.8	80	84
2004-11-01	29.7	25.9	30.2	25.6	79.7	83.7
2004-11-02	29.5	25.7	30.1	25.4	79.6	83.3
2004-11-03	29.4	25.4	30	25.2	79.3	82.8
2004-11-04	29.2	25.2	29.7	24.9	79.1	82.3
2004-11-05	29.1	25	29.6	24.8	79	81.8
2004-11-06	29	25	29.3	24.5	79	81.7
2004-11-07	29.1	24.8	29.3	24.6	79	83.4
2004-11-08	29.2	24.7	29.2	24.6	78.7	84.3
2004-11-09	29.3	24.5	29.1	24.5	78.7	84.4
2004-11-10	29.2	24.4	29	24.3	78.4	84.2
2004-11-11	29.1	24.2	29	24.4	78.4	83.7
2004-11-12	28.9	24	29.2	25	78.1	83.2
2004-11-13	28.8	23.8	29.2	25.2	77.9	82.7
2004-11-14	28.6	23.5	29.1	25	77.8	82.3
2004-11-15	28.5	23.3	29.1	24.7	77.5	81.8
2004-11-16	28.5	23.3	29.3	25.5	78.2	81.4
2004-11-17	29	23.5	30	26.7	79	81.4
2004-11-18	29.4	23.6	30.8	27.6	79.3	81.4
2004-11-19	29.5	23.7	31.5	28.3	79.4	81.4
2004-11-20	29.7	23.7	32	28.5	79.3	81.4
2004-11-21	29.7	23.7	32.3	28.6	79.3	81.5
2004-11-22	29.7	23.5	32.3	28.5	79.1	81.3
2004-11-23	29.5	23.3	32.2	28.3	79	80.7
2004-11-24	29.4	23.1	32	27.9	78.7	80.3
2004-11-25	29.3	22.9	31.8	27.7	78.5	79.7
2004-11-26	29.1	22.7	31.6	27.5	78.1	79.1
2004-11-27	28.9	22.5	31.4	27.3	77.9	78.6
2004-11-28	28.9	23	31.7	27.6	78.8	78.6
2004-11-29	29.2	23.8	32.5	28.7	80.2	80.8
2004-11-30	29.3	25	33.1	29.2	80.9	82.9
2004-12-01	29.3	25.3	33.8	29.3	81.2	83
2004-12-02	29.2	25.6	34	29.3	81	83.2
2004-12-03	29.1	25.7	34.1	29.1	81	83
2004-12-04	29.1	26	34.7	29.6	81.2	83
2004-12-05	29.1	26	34.9	30	81	83.5
2004-12-06	29.1	26	35.5	30.1	81	83.7
2004-12-07	29.2	29.2	36.4	30.1	81.3	83.7
2004-12-08	29.4	26.8	37	30.7	81.6	84.4
2004-12-09	29.7	27	37.3	31	81.6	84.7
2004-12-10	30	27.3	38.1	31.5	81.8	85.4
2004-12-11	30	27.4	38.7	31.9	81.9	86.1
2004-12-12	30	27.7	39.3	32.5	82.2	92.7
2004-12-13	30	27.9	39.7	32.7	82.7	93
2004-12-14	29.9	28	40.1	32.7	82.7	93.1
2004-12-15	29.8	28	40.5	32.7	82.7	93.3
2004-12-16	29.8	27.8	40.8	32.5	82.5	93.4
2004-12-17	29.7	27.7	41.1	32.2	82.2	93.5
2004-12-18	29.6	27.7	41.3	32.3	82.2	93.5
2004-12-19	29.7	27.5	41.3	32.3	81.9	93.7
2004-12-20	29.7	27.5	41.9	32.2	81.9	93.7
2004-12-21	29.7	27.4	42.1	32.8	81.8	97.2
2004-12-22	29.7	27.6	42.4	33.4	82.2	101
2004-12-23	29.8	28.1	42.9	34.4	83.6	101.7
2004-12-24	29.9	28.7	44.3	36.6	85	101.9
2004-12-25	29.9	29	45.2	37.3	85.4	101.9
2004-12-26	29.9	29.2	46.2	37.9	85.4	101.7
2004-12-27	30.6	29.8	47.3	39.8	85.8	101.7
2004-12-28	30.8	30.1	47.9	40.7	86.1	101.9
2004-12-29	30.9	30.3	47.9	41.2	85.9	101.7
2004-12-30	30.9	30.4	47.8	41.3	85.9	101.7
2004-12-31	30.8	30.3	48.3	41.3	85.8	101.6
2005-01-01	30.8	26.7	48.3	41.2	86.3	101.6
2005-01-02	30.8	26.6	48.3	41.2	86.2	101.6
2005-01-03	30.7	26.6	48.3	41.2	86	101.4
2005-01-04	30.7	26.7	48.8	41.8	86	101.7
2005-01-05	30.9	26.9	50	44	86.8	101.6
2005-01-06	31.1	27.1	50.8	45.1	87.1	101.9
2005-01-07	31.2	27.3	51.2	45.7	87.1	102
2005-01-08	31.3	27.5	52.1	46.1	87.3	101.9
2005-01-09	31.5	27.7	52.2	46.6	87.3	101.7
2005-01-10	31.7	28.5	52.5	46.6	87.3	101.7
2005-01-11	31.8	28.7	52.7	46.9	87.6	101.6
2005-01-12	32.6	29.8	55.9	48.5	94.2	103.1
2005-01-13	32.9	31.4	57	49.4	96.5	102.9
2005-01-14	33.1	32.4	58	49.9	96.8	102
2005-01-15	33.3	32.6	58.5	49.9	95.6	101.7
2005-01-16	33.2	32.9	58.7	49.9	94.3	101.6
2005-01-17	33.8	33.3	59.2	50	93.3	103.8
2005-01-18	34.6	33.5	59.6	50.5	92.4	102.2
2005-01-19	35.1	33.8	59.9	50.8	91.4	102
2005-01-20	35.6	33.9	60.3	51.1	90.3	101.9
2005-01-21	36.4	34.1	61.9	53.3	89.8	101.7
2005-01-22	37.3	34.6	64.6	56.2	90.6	102.3
2005-01-23	38	35.3	66.3	58.8	91.2	102
2005-01-24	38.6	35.8	68.4	59.8	90.8	101.7
2005-01-25	39	36.6	70.4	60.5	90	101.7
2005-01-26	40.1	37.3	73	62.9	90	105.6
2005-01-27	41.1	38.5	74.4	65.3	90.6	102.6
2005-01-28	41.8	39.1	75.9	66.9	90.9	102
2005-01-29	42.4	39.6	76.8	67.8	90.3	101.9
2005-01-30	42.9	39.9	77.9	68.7	89.5	101.7
2005-01-31	43.4	40.1	78	69.3	88.5	101.7
2005-02-01	43.7	40.3	78.2	69.7	89.5	101.9
2005-02-02	44	40.5	78.2	70	89.5	104.4
2005-02-03	44.5	40.6	78.5	70.8	88.7	102.3
2005-02-04	45	40.8	78.9	71.9	89.5	102.5
2005-02-05	45.4	41	79.4	72.6	89.6	102.8
2005-02-06	45.8	41.2	80.3	73	90.1	102.2
2005-02-07	46.1	41.3	81.1	73.4	90.1	101.9
2005-02-08	46.3	41.3	81.4	73.6	89.8	101.7
2005-02-09	46.4	41.3	81.5	73.8	89.5	101.7
2005-02-10	46.5	41.3	81.2	73.8	89.2	101.7
2005-02-11	46.6	41.2	81.1	73.8	88.7	101.7
2005-02-12	46.7	41.3	81.5	74.5	89.2	102
2005-02-13	47	41.5	81.8	76.3	89.6	102
2005-02-14	47.1	41.7	82.1	77.2	89.6	101.7
2005-02-15	47.3	41.7	82.1	77.6	89.8	102.5
2005-02-16	47.3	41.9	81.8	77.8	89.8	102
2005-02-17	47.3	41.8	81.7	77.8	89.6	101.9
2005-02-18	47.4	41.8	81.8	77.8	89.6	101.7
2005-02-19	47.5	41.8	81.5	77.8	89.5	101.7
2005-02-20	47.5	41.6	81.2	77.8	89.3	101.7
2005-02-21	47.5	41.5	80.9	77.8	89.2	101.7
2005-02-22	47.5	41.4	80.6	77.8	89.2	101.6
2005-02-23	47.5	41.3	80.2	78	88.8	101.6
2005-02-24	47.5	41.3	79.8	77.8	88.7	101.6
2005-02-25	47.4	41.1	79.7	77.8	88.7	101.6
2005-02-26	47.6	41.1	80	78.2	88.8	101.7
2005-02-27	47.8	41.2	80	78.8	89.5	102
2005-02-28	48.7	41.3	80.6	79.6	89.3	101.7
2005-03-01	48.8	41.4	80.9	80	89.2	101.7
2005-03-02	48.8	41.5	80.9	80	89.2	103.4
2005-03-03	48.7	41.8	80.9	80.2	89.3	102.3
2005-03-04	48.7	41.9	80.9	80.4	89.3	102
2005-03-05	48.7	41.9	80.9	80.6	89.3	102.3
2005-03-06	48.7	42	80.8	80.6	89.3	102.2
2005-03-07	48.7	41.9	80.8	89.2	89.2	102
2005-03-08	48.7	41.8	80.5	80.8	89.2	101.9
2005-03-09	48.6	41.7	80.2	81.2	89	101.7
2005-03-10	48.6	41.6	80	81.2	88.8	101.7
2005-03-11	48.5	41.4	79.7	81	88.7	101.7
2005-03-12	48.4	41.3	79.2	81	88.5	101.7
2005-03-13	48.4	41.1	78.8	82.6	88.4	101.7
2005-03-14	48.3	41	78.5	83	88.2	101.7
2005-03-15	48.7	41	78.9	84.4	88.8	101.6
2005-03-16	49.6	41.4	79.2	85.7	90.4	101.7
2005-03-17	49.9	41.9	79.5	86.7	91.2	101.7
2005-03-18	49.9	41.9	79.5	86.7	91.2	101.7
2005-03-19	50.1	42.2	80.6	88.2	91.9	101.7
2005-03-20	50.5	42.4	80.9	89.9	92.2	101.7
2005-03-21	50.7	42.5	81.1	90.5	92.2	101.7
2005-03-22	51.1	42.5	81.2	91	92.2	101.6
2005-03-23	51.4	42.5	81.1	91.6	92	101.7
2005-03-24	52.1	42.9	81.2	92.7	92.7	102.6
2005-03-25	52.9	43.6	81.2	93.1	93.2	105.3
2005-03-26	53.6	45	81.2	93.3	94	102.5
2005-03-27	54.2	45.5	81.7	93.5	93.7	102
2005-03-28	54.5	45.8	81.4	93.8	94.3	101.9
2005-03-29	54.7	45.8	81.2	94	94.3	102.2
2005-03-30	54.8	46	80.9	94	94.3	101.9
2005-03-31	55	46	80.8	94	94.3	101.7
2005-04-01	55.2	46.2	80.5	94	94.3	101.7
2005-04-02	55.2	46.2	80.3	93.8	94.2	101.7
2005-04-03	55.3	46.2	80	93.8	94	101.7
2005-04-04	55.3	46.1	80	94.2	94	101.7
2005-04-05	55.5	46.2	80	94.4	94.3	104.4
2005-04-06	55.5	46.7	79.7	94.6	95	102.6
2005-04-07	55.7	47	79.7	94.6	95.6	102
2005-04-08	55.7	47.1	79.4	94.4	95.6	101.9
2005-04-09	55.8	47.1	79.2	94.4	95.3	102.3
2005-04-10	56	47.2	78.9	94.4	95.5	102.2
2005-04-11	56	47.3	78.6	94.4	94.8	101.9
2005-04-12	56	47.2	78.3	94.2	94.8	101.7
2005-04-13	56	47.1	78	94.2	94.2	101.7
2005-04-14	56	47	77.6	94.2	93.8	101.7
2005-04-15	56	46.9	77.1	94	93.2	101.7
2005-04-16	56	46.8	76.7	93.8	92.7	101.7
2005-04-17	55.9	46.8	76.4	93.3	92.2	102.2
2005-04-18	55.9	46.9	75.9	93.1	91.9	102
2005-04-19	55.8	46.9	75.5	93.1	91.4	101.7
2005-04-20	55.8	46.8	75.2	93.1	91.1	101.7
2005-04-21	55.8	46.8	74.9	92.9	91.1	101.7
2005-04-22	55.8	46.9	74.6	92.7	91.4	102.2
2005-04-23	55.8	46.9	74.1	92.7	91.4	101.9
2005-04-24	55.8	46.8	74	92.9	91.4	101.7
2005-04-25	55.8	46.8	73.7	92.9	91.2	101.7
2005-04-26	55.7	46.9	73.5	92.9	91.2	102
2005-04-27	55.7	47.6	73.1	93.1	92.2	102.8
2005-04-28	55.7	47.6	72.7	92.9	92.8	102.2
2005-04-29	55.7	47.8	72.7	93.1	93	102
2005-04-30	55.7	47.9	72.8	93.1	93	102
2005-05-01	55.7	48	72.5	93.1	93.2	102.8
2005-05-02	55.6	48.1	72.4	93.1	93.5	102.2
2005-05-03	55.5	48.2	72.2	92.9	93.7	102
2005-05-04	55.5	48	71.9	92.9	93.5	101.9
2005-05-05	55.4	48	71.6	92.7	93.5	101.9
2005-05-06	55.3	47.8	71.3	92.5	93.3	101.7
2005-05-07	55.3	47.8	71	92.2	93.2	101.7
2005-05-08	55.2	47.8	70.7	92	93.2	101.7
2005-05-09	55.1	47.7	70.3	92	93	101.7
2005-05-10	55	47.5	70	91.8	92.8	101.7
2005-05-11	54.8	47.5	69.9	91.6	92.7	101.7
2005-05-12	54.7	47.3	69.6	91.6	92.5	101.7
2005-05-13	54.6	47.2	69.3	91.6	92.4	101.7
2005-05-14	54.5	47	69	91.2	92	101.7
2005-05-15	54.4	47	68.8	91	91.9	101.7
2005-05-16	54.4	46.8	68.5	91	91.7	101.7
2005-05-17	54.3	46.6	68.1	90.5	91.6	101.7
2005-05-18	54.2	46.3	67.9	90.3	91.4	101.7
2005-05-19	54.1	46.1	67.7	90.1	91.1	101.7
2005-05-20	53.9	45.9	67.4	89.9	90.9	101.7
2005-05-21	53.8	45.8	67.1	89.7	90.8	101.7
2005-05-22	53.7	45.7	67.2	89.9	90.9	103.2
2005-05-23	53.8	45.8	67.1	90.1	90.1	102.2
2005-05-24	53.8	45.8	66.9	90.3	91.1	101.9
2005-05-25	54.5	47.6	71.6	95.1	97.5	104.5
2005-05-26	56.5	49.9	74.7	97.5	100.7	102.9
2005-05-27	57.2	51.2	76.8	98.4	101	102
2005-05-28	57.4	51.7	78.3	98.6	100	101.9
2005-05-29	57.6	51.9	79.4	98.9	98.8	101.7
2005-05-30	57.7	51.9	79.5	99.1	97.6	101.7
2005-05-31	57.7	52	79.5	99.3	97.3	101.7
2005-06-01	57.7	45.6	79.5	99.3	97.3	101.7
2005-06-02	57.6	45.6	79.5	99.3	97.1	101.7
2005-06-03	57.6	45.4	79.5	99.3	97.1	101.7
2005-06-04	57.6	45.5	79.5	99.3	97	101.7
2005-06-05	57.5	45.3	79.4	99.3	97.1	101.7
2005-06-06	57.5	45.2	79.2	99.1	96.6	101.7
2005-06-07	57.5	45.1	79.1	99.1	96.5	101.7
2005-06-08	57.4	45	78.9	99.1	96.5	101.7
2005-06-09	57.3	44.9	78.8	99.1	96.1	101.7
2005-06-10	57.3	44.7	78.6	99.1	96	101.7
2005-06-11	57.2	44.5	78.5	98.9	95.8	101.7
2005-06-12	57.1	44.5	78.3	98.9	95.8	101.7
2005-06-13	57	44.4	78.2	98.6	95.6	101.7
2005-06-14	56.9	44.3	77.9	98.6	95.3	101.7
2005-06-15	56.8	44.2	77.7	98.6	95.1	101.7
2005-06-16	56.7	44.1	77.6	98.4	95	101.7
2005-06-17	56.7	44	77.4	98.4	94.8	101.7
2005-06-18	56.5	44	77.3	98.2	94.5	101.7
2005-06-19	56.5	43.8	77	98.2	94.2	101.7
2005-06-20	56.4	43.7	76.8	98	94	101.6
2005-06-21	56.5	43.7	77	98.2	94.5	105.3
2005-06-22	56.5	44.1	77.1	98.2	95.1	102.8
2005-06-23	56.4	44.2	77.1	98.2	95.6	102
2005-06-24	56.3	44.4	77.3	98	95.8	101.7
2005-06-25	56.2	44.3	77	98	95.6	101.7
2005-06-26	56.2	44.2	77.1	98	95.5	101.7
2005-06-27	56.1	44.1	77	97.7	95.3	101.7
2005-06-28	55.9	44	76.8	97.7	95.1	101.7
2005-06-29	55.8	43.9	76.8	97.5	95	101.7
2005-06-30	55.8	43.9	76.7	97.3	94.8	101.7
2005-07-01	55.8	43.7	76.7	97.1	94.6	101.7
2005-07-02	55.7	43.7	76.4	97.1	94.5	101.7
2005-07-03	55.6	43.6	76.2	96.9	94.3	101.7
2005-07-04	55.5	43.5	76.1	96.6	94.2	101.4
2005-07-05	55.4	43.4	75.9	96.4	94	101.3
2005-07-06	55.3	43.2	75.8	96.4	94	102.3
2005-07-07	55.2	43.2	75.6	96.4	94.2	104.1
2005-07-08	55.1	43.5	75.5	96.4	94.8	102.6
2005-07-09	55	43.6	75.3	96.4	95.1	102
2005-07-10	54.9	43.5	75.2	96.4	95.1	101.7
2005-07-11	54.8	43.4	75.3	96.2	95.1	101.7
2005-07-12	54.7	43.5	75.3	96.2	95	101.7
2005-07-13	54.6	43.4	75.2	96	94.8	101.6
2005-07-14	54.5	43.2	75	96	94.6	101.6
2005-07-15	54.4	43	74.9	96	94.5	101.6
2005-07-16	54.3	42.9	74.6	95.5	94.3	101.3
2005-07-17	54.1	42.7	74.4	95.3	94	101.3
2005-07-18	53.9	42.6	74.3	94.9	93.8	101.3
2005-07-19	53.7	42.4	74	94.6	93.7	101.2
2005-07-20	53.6	42.2	73.8	94.4	93.3	101
2005-07-21	53.4	42.1	73.5	94.2	93.2	100.9
2005-07-22	53.3	41.9	73.2	94	93.2	100.7
2005-07-23	53.2	41.7	73.5	93.8	93	100.6
2005-07-24	53.1	41.7	73.4	93.5	92.7	100.4
2005-07-25	53.1	41.6	73.7	94	93	100.6
2005-07-26	53.2	41.7	73.8	94.2	93	100.6
2005-07-27	53.1	41.6	74	94.2	92.8	100.7
2005-07-28	53	41.5	73.8	94.2	92.7	100.6
2005-07-29	52.9	41.4	73.8	94.2	92.5	100.4
2005-07-30	52.7	41.3	73.7	94	92.5	100
2005-07-31	52.6	41.2	73.5	93.8	92.2	99.7
2005-08-01	52.5	41	73.4	93.5	92	99.4
2005-08-02	52.3	40.9	73.1	93.3	91.9	99
2005-08-03	52.2	40.7	73	93.1	91.6	98.7
2005-08-04	52	40.6	72.8	92.9	91.2	98.4
2005-08-05	51.9	40.4	72.5	92.7	91.1	98
2005-08-06	51.7	40.2	72.4	92.7	90.9	97.6
2005-08-07	51.5	40.1	72.1	92.2	90.6	97.2
2005-08-08	51.4	39.9	71.9	92	90.4	97
2005-08-09	51.2	39.7	71.6	91.8	90.3	97.2
2005-08-10	51.1	39.6	72.1	92.9	90.4	97.3
2005-08-11	50.9	39.6	72.4	93.3	90.4	97
2005-08-12	50.7	39.4	72.7	93.5	90.3	96.7
2005-08-13	50.6	39.3	72.5	93.5	90.1	96.2
2005-08-14	50.4	39.2	72.4	93.3	90	95.6
2005-08-15	50.2	39.1	72.4	93.3	89.8	95.2
2005-08-16	50	38.9	72.2	93.1	89.5	94.6
2005-08-17	49.8	38.8	72.1	92.7	89.3	94.2
2005-08-18	49.6	38.6	71.9	92.5	89.2	93.7
2005-08-19	49.4	38.5	71.8	92.2	88.8	93.4
2005-08-20	49.2	38.3	71.6	92	88.7	93.4
2005-08-21	49	38.2	71.3	91.8	88.4	93.1
2005-08-22	48.8	38	71	91.6	88.2	92.7
2005-08-23	48.6	37.8	70.9	91.4	87.9	92.2
2005-08-24	48.4	37.7	70.7	91.2	87.7	91.5
2005-08-25	48.1	37.6	70.6	91	87.4	91.5
2005-08-26	47.9	37.3	70.1	90.5	87.3	92
2005-08-27	47.7	37.1	69.7	90.3	87	91.8
2005-08-28	47.6	36.9	69.7	90.1	86.8	91.2
2005-08-29	47.4	36.8	69.4	89.9	86.5	90.7
2005-08-30	47.2	36.6	69	89.7	86.2	90
2005-08-31	47	36.4	68.5	89.2	86	89.5
2005-09-01	46.7	36.3	68.1	89	85.7	89
2005-09-02	46.8	36.4	68.1	89.2	86	89.1
2005-09-03	46.8	36.4	68.1	89	86.5	89.4
2005-09-04	46.6	36.4	67.8	88.6	86.5	89.2
2005-09-05	46.4	36.4	67.9	89	86.8	86.8
2005-09-06	46.5	36.4	68.1	89.5	86.8	88.6
2005-09-07	46.5	36.3	68.5	90.1	87	89
2005-09-08	46.5	36.3	68.5	90.5	87.1	89
2005-09-09	46.3	36.2	68.5	90.5	87.1	88.7
2005-09-10	46.2	36.1	68.5	90.3	87	88.4
2005-09-11	46	36	68.4	90.1	86.8	87.9
2005-09-12	45.9	35.9	68.2	89.7	86.6	87.4
2005-09-13	45.7	35.9	68.2	89.5	86.8	88.4
2005-09-14	45.6	35.9	68.4	89.5	87.4	90.3
2005-09-15	45.4	35.9	68.5	89.7	88.1	90.6
2005-09-16	45.2	35.8	68.8	89.9	88.1	90.7
2005-09-17	45.1	35.8	69	89.7	88.1	91.5
2005-09-18	44.9	35.8	68.8	89.5	88.2	91.5
2005-09-19	44.7	35.8	69.3	89.5	88.7	91.6
2005-09-20	44.6	35.9	69.4	89.2	88.7	91.5
2005-09-21	44.5	35.9	69.7	89	88.7	92.4
2005-09-22	44.3	35.9	69.7	88.8	89	93.4
2005-09-23	44.1	35.8	69.7	88.6	89	93.7
2005-09-24	43.9	35.8	69.7	88.6	89	93.5
2005-09-25	43.6	35.7	69.7	88.4	88.8	93.3
2005-09-26	43.6	35.7	70.1	88.6	89	94.5
2005-09-27	43.4	35.8	70.6	88.6	90	99.3
2005-09-28	43.4	36.1	70.7	88.4	90.9	100.4
2005-09-29	43.3	36.3	71	88.2	91.2	100.6
2005-09-30	43.2	36.3	70.9	88	91.2	100.7
2005-10-01	43	36	71	87.8	91.2	100.9
2005-10-02	42.8	36.1	70.9	87.8	91.1	100.7
2005-10-03	42.9	36.1	71	87.8	91.2	100.7
2005-10-04	42.7	35.9	71	87.3	91.1	100.6
2005-10-05	42.6	35.8	71	87.1	90.9	100.1
2005-10-06	42.5	35.8	70.7	87.1	90.9	100.1
2005-10-07	42.3	35.9	70.6	86.9	90.8	100
2005-10-08	42.1	35.7	70.3	86.7	90.6	100
2005-10-09	42	35.6	70.1	86.5	90.6	99.4
2005-10-10	41.8	35.4	70.1	86.3	90.4	99.3
2005-10-11	41.6	35.2	70	86.1	90.4	99.1
2005-10-12	41.4	35	70	85.5	90.4	98.9
2005-10-13	41.3	34.9	69.7	84.9	90.1	98.4
2005-10-14	41	34.6	69.4	84.4	90	98
2005-10-15	40.9	34.6	69.4	84.9	90.6	98.4
2005-10-16	40.7	34.6	69.4	84.4	90.8	99.3
2005-10-17	40.5	34.6	69.3	84.2	90.9	99.4
2005-10-18	40.3	34.6	69	84	90.8	99.3
2005-10-19	40.2	34.7	69.4	84.6	91.1	99.9
2005-10-20	40.1	34.9	69.4	84.9	91.2	100
2005-10-21	39.9	34.8	69.4	84.9	91.2	100.1
2005-10-22	40	35.5	70.6	86.5	93.2	101.7
2005-10-23	40	36.2	71.6	87.3	94.3	101.7
2005-10-24	40	36.7	73	88	95.1	102.5
2005-10-25	39.9	37	73.4	88.4	95.1	102
2005-10-26	39.7	37.1	73.5	88.2	95.1	101.7
2005-10-27	39.5	37.1	74	88.2	94.3	101.9
2005-10-28	39.4	37.1	74	88.2	92.8	101.7
2005-10-29	39.3	37.6	74.7	89.5	92.4	102.8
2005-10-30	39.4	38.1	75.5	90.3	92.4	103.8
2005-10-31	39.4	38.7	75.9	91	91.9	102.3
2005-11-01	39.3	39.1	76.2	91.6	91.2	102.8
2005-11-02	39.2	39.5	76.1	92	90.8	102.3
2005-11-03	39.1	39.7	76.1	92.2	90	102
2005-11-04	39	39.8	76.1	92.2	88.8	101.7
2005-11-05	39.3	39.9	76.1	93.8	88.8	101.7
2005-11-06	39.6	39.9	76.4	94.4	88.8	101.7
2005-11-07	39.6	39.8	76.2	94.6	88.7	101.7
2005-11-08	39.5	39.7	76.2	94.9	88.8	101.9
2005-11-09	39.5	39.6	76.1	95.1	89.2	101.9
2005-11-10	39.4	39.6	75.9	95.1	89.3	101.7
2005-11-11	39.3	39.5	75.6	95.1	89.2	101.6
2005-11-12	39.1	39.5	75.5	95.1	89	101.6
2005-11-13	38.9	39.4	75.2	95.1	88.8	101.4
2005-11-14	38.8	39.3	74.6	95.1	88.7	101.3
2005-11-15	38.6	39.2	74	94.9	88.7	101.2
2005-11-16	38.6	39.2	74	94.9	88.7	101.2
2005-11-17	38.5	39.2	73.7	94.6	88.5	101
2005-11-18	38.4	39.2	73.4	94.6	88.5	100.6
2005-11-19	38.4	39.2	73.1	94.4	88.4	100.3
2005-11-20	38.5	39.2	73.4	95.7	88.4	100
2005-11-21	38.5	39.2	73.5	96.2	88.4	100.3
2005-11-22	38.2	38.9	73	96.2	88.2	101.7
2005-11-23	38.1	38.7	72.4	96.2	88.1	101.6
2005-11-24	38	38.6	72.4	96.9	88.5	101.4
2005-11-25	37.9	38.7	72.7	97.1	88.7	101.4
2005-11-26	38.3	39.1	73	97.5	89.8	103.8
2005-11-27	38.4	39.3	72.8	97.5	90.6	102.2
2005-11-28	38.5	39.4	72.5	97.5	90.9	101.7
2005-11-29	38.3	39.4	72.2	97.3	90.8	101.6
2005-11-30	38.2	39.2	72.4	97.3	90.9	101.4
2005-12-01	38.2	39.2	71.8	97.1	90.8	101.3
2005-12-02	38.1	39.7	71.9	98.4	91.2	103.1
2005-12-03	38.1	40.3	71.8	99.5	92.7	103.2
2005-12-04	38.1	40.6	72.2	100	93.3	102
2005-12-05	38.2	40.9	72.4	100.2	93.7	101.9
2005-12-06	38.2	40.8	72.7	100.7	93.5	101.7
2005-12-07	38.3	41.3	73.1	101.1	94.5	103.5
2005-12-08	38.3	41.8	73.1	101.1	95.6	102.2
2005-12-09	38.3	42.1	73	101.1	96.1	101.9
2005-12-10	38.2	42.2	73	100.9	95.3	101.7
2005-12-11	38.1	42.3	73.1	101.1	94.2	102.9
2005-12-12	38.2	42.5	73	101.1	93	102.6
2005-12-13	38.1	42.7	72.7	100.9	92.8	102
2005-12-14	38	42.8	72.4	100.9	92.8	101.9
2005-12-15	37.9	42.8	72.1	100.9	93	102
2005-12-16	37.8	42.8	71.6	100.9	93	101.9
2005-12-17	37.6	43.1	71.2	100.9	93	101.7
2005-12-18	37.8	43.5	71.5	101.1	94.2	101.9
2005-12-19	38.1	44	71.9	101.4	95.8	101.9
2005-12-20	38.3	44.3	71.9	101.4	95.6	101.7
2005-12-21	38.8	44.7	71.5	101.4	94.5	101.7
2005-12-22	39.1	44.9	71.9	101.8	93.3	101.7
2005-12-23	39.3	45.1	71.6	102.3	92	101.7
2005-12-24	39.6	45.1	71.3	102.3	90.8	101.7
2005-12-25	39.9	45.6	71	102.5	90.8	101.7
2005-12-26	40	46.3	71	102.3	90.8	101.7
2005-12-27	40	46.7	70.7	101.8	90.8	101.7
2005-12-28	40	46.8	70.3	102.1	90.6	101.7
2005-12-29	40	46.9	70	101.6	90.4	101.6
2005-12-30	39.9	46.8	69.7	101.6	90.4	101.6
2005-12-31	39.9	46.9	69.6	101.8	90.6	101.7
2006-01-01	40	41.6	69.3	101.6	90.9	101.7
2006-01-02	40.3	41.8	69.3	101.6	91.1	101.7
2006-01-03	40.8	42.2	70.7	104.4	91.9	101.7
2006-01-04	41.8	43.1	71.6	105.3	93.2	101.9
2006-01-05	42.8	44.1	73.4	105.5	94.6	101.9
2006-01-06	43.5	44.8	74.7	104.4	95.5	101.9
2006-01-07	44.1	45.2	75.2	103.4	95.1	101.7
2006-01-08	44.6	45.5	75	103	94.5	101.6
2006-01-09	44.9	45.6	75	102.5	93.7	101.6
2006-01-10	45.2	45.6	75	102.5	93.2	101.6
2006-01-11	45.3	45.5	74.9	102.7	93.2	101.6
2006-01-12	45.4	45.4	74.6	102.3	93	101.6
2006-01-13	45.4	45.3	74.3	102.1	92.7	101.4
2006-01-14	45.4	45.2	73.8	102.1	92.5	101.2
2006-01-15	45.4	45.1	73.5	101.8	92.4	101.2
2006-01-16	45.3	45	73.1	101.6	92	100.9
2006-01-17	45.3	44.8	72.8	101.4	91.9	100.6
2006-01-18	45.2	44.6	72.2	101.1	91.6	100.3
2006-01-19	45.2	44.5	71.8	100.9	91.2	100
2006-01-20	45.2	44.3	71.2	100.7	91.2	99.7
2006-01-21	45.1	44.3	71.6	100.2	91.4	99.9
2006-01-22	45	44.2	71.3	99.8	91.1	99.9
2006-01-23	45	44.1	71	99.3	90.9	99.3
2006-01-24	44.9	44	70.7	99.5	90.9	99
2006-01-25	44.8	43.9	70.6	99.8	90.8	98.7
2006-01-26	44.7	43.8	70.4	99.5	90.6	98.4
2006-01-27	44.6	43.7	70.3	99.5	90.4	102.3
2006-01-28	44.5	43.8	69.9	100	90.6	102.3
2006-01-29	44.5	43.8	70.4	100.2	90.4	101.9
2006-01-30	44.8	44.1	72.4	102.1	92.5	101.9
2006-01-31	44.9	44.5	73.5	101.8	94	102
2006-02-01	45.1	45	75.5	102.1	95.5	101.9
2006-02-02	45.4	45.2	76.7	101.8	95.5	101.7
2006-02-03	45.4	45.3	77	101.4	94	101.7
2006-02-04	45.6	45.4	77.1	101.1	92.8	101.6
2006-02-05	45.7	45.4	76.7	100.9	91.4	101.6
2006-02-06	45.7	45.3	76.1	100.5	91.6	102
2006-02-07	45.7	45.3	75.8	100.2	92	102
2006-02-08	45.9	45.9	75.6	100.5	92.8	101.9
2006-02-09	46.1	46.3	76.1	100	93	101.9
2006-02-10	46.4	47.2	76.7	100.2	95	102.6
2006-02-11	47.3	48.1	77.7	100.9	96.3	102.9
2006-02-12	48.9	49.7	78.2	101.4	97.3	102.9
2006-02-13	49.7	50.6	79.5	101.1	97.3	102
2006-02-14	50.4	51.3	79.7	100.9	96.5	102
2006-02-15	50.8	51.6	80.2	100.7	95.5	101.9
2006-02-16	51.9	51.9	79.7	100.5	94.5	101.7
2006-02-17	53	52.1	79.7	100.5	93.5	101.7
2006-02-18	54.5	52.4	79.5	100.5	92.5	101.7
2006-02-19	55.1	52.6	79.1	100.2	92.2	102
2006-02-20	55.6	52.6	79.1	100.2	92	101.9
2006-02-21	55.9	52.9	78.8	100	92	101.7
2006-02-22	56.3	53	78.5	100.2	91.9	101.9
2006-02-23	56.6	53.3	78.5	100.2	91.6	101.7
2006-02-24	56.8	53.4	78.2	100.2	91.4	103.1
2006-02-25	57	53.4	77.6	100.2	91.1	101.7
2006-02-26	57.1	53.4	77.1	100	90.9	101.7
2006-02-27	57.2	53.3	76.7	100	90.8	101.7
2006-02-28	57.4	53.3	76.4	100	90.4	101.6
2006-03-01	57.6	53.2	76.1	99.8	90.3	101.6
2006-03-02	57.7	53.2	76.1	99.5	90.1	101.6
2006-03-03	57.8	53.1	76.4	99.5	89.8	101.6
2006-03-04	58	52.9	76.1	99.5	89.8	101.4
2006-03-05	58.5	53.1	77.3	100	90.3	101.3
2006-03-06	58.8	53.8	78.2	100.9	91.7	101.4
2006-03-07	59.6	54.3	78.3	101.8	92	101.4
2006-03-08	60	54.5	78.5	101.6	92	101.4
2006-03-09	60.5	54.7	78.6	101.4	91.9	101.4
2006-03-10	60.8	54.7	78.2	101.1	91.6	101.4
2006-03-11	61	54.8	78.8	101.1	91.6	101.9
2006-03-12	61.1	54.8	79.2	100.9	91.7	102.8
2006-03-13	61.3	55	79.4	100.9	91.6	102
2006-03-14	61.3	55	79.2	100.7	91.6	101.7
2006-03-15	61.4	55	79.1	100.5	91.4	101.7
2006-03-16	61.6	54.9	79.1	100.5	91.4	101.4
2006-03-17	61.8	55	78.8	100.5	91.2	101.3
2006-03-18	62	54.8	78.6	100.5	91.1	101.3
2006-03-19	62.1	54.7	78.8	101.8	90.9	101
2006-03-20	62.2	54.6	78.5	101.6	90.8	100.6
2006-03-21	62.4	54.8	78.8	101.6	90.8	100.3
2006-03-22	62.6	54.8	78.5	101.4	90.8	100
2006-03-23	62.8	54.9	78.2	101.1	90.6	99.7
2006-03-24	62.9	55.1	78.2	101.1	91.2	99.7
2006-03-25	63.2	56	78.2	100.9	91.4	101.2
2006-03-26	63.5	58.3	78.9	101.8	92.7	103.5
2006-03-27	63.8	61.2	79.7	101.8	93.8	103.1
2006-03-28	64	61.8	80.3	101.6	94.8	101.9
2006-03-29	64.1	62.1	82.4	103.2	96.3	101.9
2006-03-30	65.4	64.3	85.8	106.5	100.9	104.1
2006-03-31	65.9	65.6	87.9	105.3	102.6	101.9
2006-04-01	66.3	66.3	89.2	104.1	101.7	101.9
2006-04-02	66.6	66.6	90.2	103.2	100.7	101.7
2006-04-03	66.7	66.6	90.7	102.5	99.7	101.7
2006-04-04	66.8	66.7	90.4	102.3	98.8	101.7
2006-04-05	66.8	66.7	90.2	101.8	97.8	101.7
2006-04-06	66.9	66.7	90.1	101.6	96.8	101.6
2006-04-07	67	66.6	90.1	101.8	96.1	101.7
2006-04-08	67.2	66.5	90.1	101.6	95.6	101.6
2006-04-09	67.4	66.6	89.9	101.6	95.6	101.9
2006-04-10	67.7	66.7	90.4	101.8	95.6	101.7
2006-04-11	67.8	66.6	90.1	101.6	95.6	101.7
2006-04-12	67.9	66.6	89.8	101.4	95.5	101.6
2006-04-13	67.9	66.6	89.6	101.4	95.3	101.6
2006-04-14	67.9	66.5	89.3	101.1	95.5	101.6
2006-04-15	67.9	66.5	88.9	100.9	95.1	101.6
2006-04-16	67.9	66.3	88.4	100.9	95	101.6
2006-04-17	68	66.5	88.4	101.1	96	106.5
2006-04-18	68	67.7	88.2	101.1	97.1	103.5
2006-04-19	68	68.2	88.1	100.9	99.5	102.2
2006-04-20	68	68.3	88.7	100.9	99.2	101.9
2006-04-21	68	68.4	88.9	100.7	98.1	101.9
2006-04-22	68	68.4	88.6	100.7	97.1	101.7
2006-04-23	68	68.3	88.6	100.7	96.1	101.7
2006-04-24	68	68.3	88.2	100.7	96.1	101.7
2006-04-25	68	68.2	87.9	100.5	96.1	101.7
2006-04-26	68	68.2	87.6	100.5	95.6	101.7
2006-04-27	67.9	68.1	87.5	100.5	95.5	101.7
2006-04-28	67.9	67.9	87.3	100.2	95.5	101.7
2006-04-29	67.9	67.9	86.7	100.5	95.3	101.7
2006-04-30	67.8	67.7	86.2	100.5	95	101.6
2006-05-01	67.7	67.6	85.9	100.2	94.8	101.6
2006-05-02	67.7	67.6	85.8	100.2	94.6	101.6
2006-05-03	67.6	67.4	85.5	100.2	94.5	101.6
2006-05-04	67.4	67.4	85.2	100.2	94.5	101.6
2006-05-05	67.4	67.3	84.6	100.2	94.3	101.6
2006-05-06	67.3	67.2	84.3	100	93.8	101.6
2006-05-07	67.2	67.1	84	100	93.8	101.6
2006-05-08	67.1	67	83.8	100	93.7	101.6
2006-05-09	67.1	67	83.5	100	93.3	102
2006-05-10	66.9	67	83.3	99.8	93.3	101.9
2006-05-11	66.8	66.9	82.9	99.8	93.2	101.7
2006-05-12	66.8	66.9	82.7	99.8	92.8	102.3
2006-05-13	66.7	67.1	82.4	99.8	93.3	103.1
2006-05-14	66.6	67.3	82.1	100	93.3	102.2
2006-05-15	66.5	67.2	82.1	100	94	101.9
2006-05-16	66.4	67.3	81.8	100	93.8	101.7
2006-05-17	66.3	67.2	81.5	100	93.2	101.7
2006-05-18	66.2	67.2	81.2	100	93.3	101.7
2006-05-19	66.1	67.1	80.8	100	93.3	101.7
2006-05-20	66	67	80.5	100	93	101.7
2006-05-21	65.9	66.8	80.3	100	92.7	101.6
2006-05-22	65.8	66.8	79.8	99.8	92.5	101.7
2006-05-23	65.8	66.8	79.7	99.8	92.5	105.7
2006-05-24	65.8	67.1	79.5	100	93.7	103.2
2006-05-25	65.8	67.5	79.4	100	94.6	102.3
2006-05-26	65.7	67.6	79.2	100	94.5	101.9
2006-05-27	65.7	67.6	79.1	100	94.2	101.9
2006-05-28	65.5	67.6	78.8	100	94.3	101.7
2006-05-29	65.5	67.5	78.5	100	94.2	101.6
2006-05-30	65.4	67.4	78.3	100	94	101.7
2006-05-31	65.3	67.2	78.2	100	93.5	101.7
2006-06-01	65.2	67.1	77.9	100	93.2	101.7
2006-06-02	65	67	77.3	99.8	93.3	102
2006-06-03	64.9	66.9	77.1	99.8	93.2	101.7
2006-06-04	64.8	66.9	77	99.5	93.2	101.7
2006-06-05	64.6	66.7	76.7	99.5	92.8	101.7
2006-06-06	64.6	66.7	76.5	99.5	92.7	101.7
2006-06-07	64.5	66.6	75.8	99.3	92.5	101.7
2006-06-08	64.3	66.6	75.5	99.1	92.4	101.6
2006-06-09	64.2	66.5	75.2	99.1	92	101.6
2006-06-10	64.1	66.3	74.9	99.1	92	101.6
2006-06-11	64	66.2	74.6	98.9	91.6	101.6
2006-06-12	63.8	66.1	74.3	98.9	91.4	101.6
2006-06-13	63.7	66	74	98.9	91.4	101.7
2006-06-14	63.6	65.9	73.7	98.6	91.1	101.6
2006-06-15	63.5	65.7	73.4	98.6	91.1	101.4
2006-06-16	63.3	65.7	73.1	98.6	90.6	101.3
2006-06-17	63.1	65.5	73	98.4	90.6	101.3
2006-06-18	63	65.4	72.8	98.4	90.4	101.2
2006-06-19	62.9	65.3	72.5	98.2	90.3	101
2006-06-20	62.8	65.2	72.5	98.2	90	100.9
2006-06-21	62.6	65.1	72.2	97.7	89.6	100.7
2006-06-22	62.4	64.9	71.9	97.3	89.5	100.6
2006-06-23	62.2	64.8	71.6	96.9	89.2	100.1
2006-06-24	62	64.6	71.5	96.4	88.7	100
2006-06-25	61.9	64.5	71.3	96.2	88.7	99.7
2006-06-26	61.7	64.4	71	96.2	88.4	99.4
2006-06-27	61.9	64.5	71	96.6	88.7	99.1
2006-06-28	61.8	64.5	71.2	96.6	88.8	98.9
2006-06-29	61.7	64.4	70.9	96.4	88.7	98.9
2006-06-30	61.5	64.3	70.7	96.2	88.4	98.6
2006-07-01	61.3	64.1	70.6	96.2	88.1	98.3
2006-07-02	61.2	64	70.3	96.2	87.9	98
2006-07-03	61.1	63.9	70.6	96.6	87.7	97.7
2006-07-04	60.9	63.8	70.4	96.6	87.7	97.4
2006-07-05	60.8	63.8	70.1	96.4	87.4	97.2
2006-07-06	60.6	63.7	70.1	96.4	87.3	96.9
2006-07-07	60.5	63.5	69.9	96.4	87.1	96.6
2006-07-08	60.3	63.4	69.6	96.2	87	96.2
2006-07-09	60.1	63.2	69.3	96	86.5	95.7
2006-07-10	60	63.2	70.7	98	86.8	95.5
2006-07-11	60.3	63.6	72.2	100.5	88.5	97
2006-07-12	60.2	63.7	73.4	100.7	88.7	95.6
2006-07-13	60	63.8	73.4	100.9	88.4	95.3
2006-07-14	59.8	63.7	73.2	100.9	88.4	95.1
2006-07-15	59.6	63.7	73.1	100.9	87.9	94.6
2006-07-16	59.6	63.5	72.8	100.7	87.6	94.2
2006-07-17	59.4	63.4	72.7	100.5	87.7	93.8
2006-07-18	59.2	63.2	72.5	100.2	87.7	93.3
2006-07-19	59.1	63.1	72.4	100	87.4	93
2006-07-20	58.9	62.9	72.4	99.8	87.1	92.6
2006-07-21	58.7	62.8	72.2	99.3	86.8	92
2006-07-22	58.6	62.7	72.4	98.9	86.6	91.6
2006-07-23	58.4	62.5	72.7	98.6	86.3	91.2
2006-07-24	58.3	62.3	72.7	98.2	86.3	90.8
2006-07-25	58.1	62.2	72.5	97.7	86.2	90.3
2006-07-26	57.9	62	72.4	97.5	85.9	89.6
2006-07-27	57.7	57.7	72.1	97.1	85.4	89
2006-07-28	57.5	61.7	71.8	96.6	85.2	88.3
2006-07-29	57.5	61.7	71.8	96.6	85.2	88.3
2006-07-30	57.4	61.6	71.9	96.6	84.9	87.6
2006-07-31	57.4	61.6	71.6	96.6	84.9	89.1
2006-08-01	57.4	61.8	71.6	96.6	85.9	90.4
2006-08-02	57.4	61.8	71.6	96.6	85.9	91.5
2006-08-03	57.3	61.8	71.6	96.4	86.2	91.9
2006-08-04	57.2	61.7	71.5	96.4	86.2	91.8
2006-08-05	57	61.5	71.3	96	85.9	91.5
2006-08-06	56.9	61.4	71.3	95.7	85.6	91.1
2006-08-07	56.8	61.2	71.2	95.5	85.4	90.6
2006-08-08	56.5	61.2	71	95.3	84.9	90.3
2006-08-09	56.3	61	70.9	94.9	84.9	89.9
2006-08-10	56.1	60.9	70.6	94.6	84.6	89.1
2006-08-11	55.9	60.7	70.3	94.4	84.5	88.6
2006-08-12	55.7	60.5	70.1	94	84	88.2
2006-08-13	55.4	60.3	69.9	93.5	83.9	87.4
2006-08-14	55.2	60.2	69.6	93.5	83.9	86.7
2006-08-15	55	60	69.4	93.5	83.4	86.1
2006-08-16	54.9	59.8	69.1	93.5	83.1	85.6
2006-08-17	54.7	59.6	68.8	93.5	82.6	85.1
2006-08-18	54.4	59.6	68.4	93.1	82.9	84.8
2006-08-19	54.2	59.3	68.2	92.5	82.6	84.3
2006-08-20	54	59.2	67.9	92	82.5	84.3
2006-08-21	53.8	59	67.7	91.8	82.5	83.8
2006-08-22	53.6	58.9	67.4	91.6	82.3	83.2
2006-08-23	53.3	58.7	67.2	91.2	81.7	82.5
2006-08-24	53.1	58.5	66.9	90.7	81.7	81.7
2006-08-25	52.9	58.3	66.6	90.5	81.1	80.9
2006-08-26	52.7	58.2	66.2	90.1	81.1	80.2
2006-08-27	52.6	58	65.8	89.9	80.5	79.4
2006-08-28	52.4	57.9	65.5	89.7	80.4	78.7
2006-08-29	52.1	57.7	65.2	89.9	80.2	79.4
2006-08-30	51.9	57.6	64.9	89.5	80.2	81.4
2006-08-31	51.6	57.4	64.6	88.8	79.9	81.3
2006-09-01	51.3	57.3	64.5	88.8	79.8	80.8
2006-09-02	51.1	57.4	65.6	90.5	81.4	81.2
2006-09-03	51.1	57.6	66.1	91.2	81.7	81.5
2006-09-04	51	57.5	66.1	91.2	82	81.3
2006-09-05	50.9	57.5	66.1	91	81.9	81.4
2006-09-06	50.7	57.4	66.2	90.5	81.7	80.8
2006-09-07	50.4	57.3	66.3	90.3	81.3	80.3
2006-09-08	50.1	57.1	66.1	90.3	81.1	79.7
2006-09-09	49.9	57	65.8	90.1	81.1	79.2
2006-09-10	49.6	56.9	65.5	90.1	80.7	78.6
2006-09-11	49.3	56.7	65.2	89.9	80.8	78
2006-09-12	49	56.5	64.9	89.7	80.5	77.3
2006-09-13	48.8	56.2	64.8	89.2	79.9	76.7
2006-09-14	48.5	56	64.6	88.8	79.8	75.9
2006-09-15	48.2	55.8	64.2	88.6	79.6	75.1
2006-09-16	47.9	55.6	63.8	88.4	79.1	74.3
2006-09-17	47.6	55.6	63.3	88.2	78.9	73.9
2006-09-18	47.4	55.7	63.3	88.4	79.3	73.6
2006-09-19	47.3	55.7	63	88.4	79.2	74.6
2006-09-20	47.1	55.7	62.6	88.4	79.2	74.3
2006-09-21	47	55.7	63.2	89.2	80.1	74.1
2006-09-22	46.8	55.6	63	89.2	80.7	73.8
2006-09-23	46.6	55.5	63	89.2	80.4	73.1
2006-09-24	46.4	55.4	63.2	89.5	80.4	72.5
2006-09-25	46.2	55.3	63.2	89.7	80.5	73.2
2006-09-26	46	55.2	62.9	89.5	80.7	73.4
2006-09-27	45.8	55.1	62.8	89	80.7	72.7
2006-09-28	45.6	55	62.3	88.8	80.4	72.2
2006-09-29	45.3	54.9	62.2	88.6	80.1	71.8
2006-09-30	45.1	54.8	61.9	88.4	80.4	71.7
2006-10-01	45	54.7	61.6	88.4	80.4	71.3
2006-10-02	44.8	54.6	61.5	88.4	80.4	70.7
2006-10-03	44.7	54.7	61.2	88.4	80.1	70.4
2006-10-04	44.6	54.7	60.8	88.2	80.1	69.9
2006-10-05	44.5	54.7	60.5	88.2	79.8	69.4
2006-10-06	44.5	55	60.6	89.2	80.2	68.9
2006-10-07	44.3	55.4	60.8	89.9	80.7	68.7
2006-10-08	44.2	55.5	60.8	90.1	80.7	68.3
2006-10-09	44	55.5	60.9	90.1	80.4	68
2006-10-10	43.7	55.5	60.6	89.9	80.4	67.7
2006-10-11	43.6	55.4	60.3	89.9	80.4	67.4
2006-10-12	43.4	55.2	60.2	89.5	79.6	66.9
2006-10-13	43.2	55.6	60.1	89.9	79.8	66.9
2006-10-14	43	55.8	59.9	89.9	79.8	66.4
2006-10-15	42.8	55.9	59.6	89.9	81.1	65.7
2006-10-16	42.7	55.9	59.4	89.9	81.4	65.1
2006-10-17	42.7	56.2	59.2	89.7	82.6	67
2006-10-18	42.5	56.4	58.9	89.9	83.3	68.5
2006-10-19	42.4	56.6	59.1	90.3	84.5	69.5
2006-10-20	42.3	56.9	59.5	92	86.5	70.7
2006-10-21	42.2	57	60.1	92.5	87.9	71.1
2006-10-22	42	57.1	60.1	92.5	87.9	71.1
2006-10-23	41.8	57.2	60.3	92.5	87.9	70.9
2006-10-24	41.5	57.1	61.3	92.5	87.7	70.6
2006-10-25	41.3	57	61	92.2	87.6	70
2006-10-26	41	56.7	60.8	92	87.4	70.7
2006-10-27	40.7	56.5	60.5	92	87	69.7
2006-10-28	40.5	56.4	60.2	91.8	87	69.4
2006-10-29	40.2	56.3	59.6	91.6	86.8	68.8
2006-10-30	40	56.1	59.4	91.4	86.6	68.3
2006-10-31	39.7	56	59.1	91.2	86.3	67.7
2006-11-01	39.4	55.8	58.5	90.7	86.3	67.2
2006-11-02	39.2	55.8	58.4	90.7	86.6	66.5
2006-11-03	39.2	55.8	58.5	91	85.9	66.1
2006-11-04	39	55.7	58.1	90.7	87	66.2
2006-11-05	38.8	55.7	57.7	90.5	86.8	65.7
2006-11-06	38.6	55.5	57.5	90.3	86.5	65.1
2006-11-07	38.4	55.2	57.1	90.3	86.5	64.4
2006-11-08	38.2	55.1	56.8	90.5	86.5	66.9
2006-11-09	38	54.9	56.4	90.3	86.5	67
2006-11-10	37.8	54.8	56	90.1	86.2	66.5
2006-11-11	37.5	54.7	55.6	89.7	85.9	66.2
2006-11-12	37.2	54.5	55.3	89.5	85.9	65.9
2006-11-13	36.9	54.4	54.8	89.2	86.2	65.7
2006-11-14	36.7	54.3	54.4	89	86.2	65.4
2006-11-15	36.5	54.2	54.1	88.8	85.7	65
2006-11-16	36.3	54.1	54.1	88.6	85.7	64.6
2006-11-17	36	53.9	53.8	88.4	85.1	64.2
2006-11-18	35.8	53.7	53.4	88	85.1	63.7
2006-11-19	35.5	53.5	53	87.8	85.1	63.2
2006-11-20	35.6	53.7	52.9	88	85.4	63.2
2006-11-21	35.6	53.8	52.7	88	85.7	64.1
2006-11-22	35.6	53.8	52.6	88	86	65
2006-11-23	35.4	53.7	52.3	88	86	65
2006-11-24	35.2	53.5	52.1	87.6	85.7	64.5
2006-11-25	35	53.3	51.8	87.1	85.1	63.8
2006-11-26	35	53.7	52.3	88.4	87.4	63.6
2006-11-27	35.1	54.3	53	89.5	88.7	64
2006-11-28	35.1	54.8	54.5	91.2	89.6	64
2006-11-29	35.1	55.4	55.2	92	90.4	64
2006-11-30	35.4	56.1	57.7	94.2	91.2	64.2
2006-12-01	35.4	56.9	59.9	96.2	91.9	65.9
2006-12-02	35.3	57.3	61.9	96.9	92.2	66.1
2006-12-03	35.2	57.5	63.2	97.3	92.4	66.2
2006-12-04	35.1	57.6	63.9	97.3	91.9	66
2006-12-05	35.4	58	66.2	98.9	93.3	66.3
2006-12-06	35.4	58.4	66.9	99.5	94	66.3
2006-12-07	35.6	58.6	67.9	100.2	96.6	66.2
2006-12-08	35.4	58.8	68.4	100.5	98	66.2
2006-12-09	35.3	58.8	68.7	100.7	97.1	67
2006-12-10	35.2	58.9	69.1	100.9	95.6	66.9
2006-12-11	35.1	58.8	69	100.9	94	66.6
2006-12-12	34.9	58.8	69.1	101.1	93	66.1
2006-12-13	34.7	58.7	68.5	100.9	92.7	65.7
2006-12-14	34.6	58.6	68.1	100.9	92.4	65.3
2006-12-15	34.5	58.5	67.8	100.9	92.8	66.3
2006-12-16	34.6	58.4	67.8	101.1	92.5	66.3
2006-12-17	34.7	58.2	67.5	100.9	92.5	66
2006-12-18	34.6	58.3	67.2	100.9	92.2	66
2006-12-19	34.8	58.1	66.9	100.9	92.2	65.1
2006-12-20	34.8	58.1	66.9	100.9	92.2	64.5
2006-12-21	34.8	58.1	66.5	100.7	92.5	64
2006-12-22	34.8	57.9	66.2	100.7	92.2	63.6
2006-12-23	34.8	58.1	66.1	101.4	92.2	63.4
2006-12-24	35.5	58.2	66.3	102.7	92.4	63.3
2006-12-25	35.9	58.3	66.5	102.5	92.5	63.1
2006-12-26	35.9	58.4	66.3	102.1	92.2	62.8
2006-12-27	36.1	58.5	66.9	101.8	92.7	62.5
2006-12-28	36.4	58.6	67.2	101.8	92.5	62.2
2006-12-29	36.8	58.7	67.4	101.6	92.4	62.4
2006-12-30	37.1	58.8	67.4	101.1	92.4	62
2006-12-31	37.3	59	67.5	101.1	92.4	61.7
2007-01-01	37.9	60.1	69.6	102.5	92.4	62.3
2007-01-02	38.1	60.5	70.1	102.3	92.5	62.4
2007-01-03	38.3	60.8	70.7	102.1	92.5	62.6
2007-01-04	38.9	61.1	71.3	102.7	92.5	63.2
2007-01-05	39.8	61.5	72.5	102.7	93	63.5
2007-01-06	40.7	61.8	73.4	102.5	93	63.7
2007-01-07	41.4	62	74.1	102.7	92.7	63.8
2007-01-08	42.2	62.4	75.3	102.3	93	63.9
2007-01-09	42.6	62.5	75.5	102.1	93.2	64.2
2007-01-10	43.1	62.5	75.5	101.8	93	64.2
2007-01-11	43.4	62.5	75.3	101.6	92.8	64.3
2007-01-12	43.5	62.5	75.2	101.4	92.8	64.1
2007-01-13	43.7	62.4	75.2	101.4	92.7	65.4
2007-01-14	44.2	62.4	74.9	101.1	92.5	65.7
2007-01-15	44.3	62.4	74.6	100.9	92.7	65.7
2007-01-16	44.3	62.2	74.1	100.7	92.4	65.7
2007-01-17	44.3	62	73.7	100.7	92	65.6
2007-01-18	44.6	62.2	73.7	100.7	92.4	65.7
2007-01-19	45.4	62.6	73.4	100.9	92.4	65.8
2007-01-20	45.8	62.7	73.1	100.9	92.2	65.8
2007-01-21	46.3	62.6	73	101.1	92.2	65.5
2007-01-22	46.9	62.9	73.1	101.4	93.2	68.8
2007-01-23	47.1	63.2	72.8	101.1	94	70
2007-01-24	47.4	63.4	72.7	100.9	94.3	70.1
2007-01-25	47.5	63.3	72.5	100.7	94	70.2
2007-01-26	47.7	63.4	72.7	100.9	93.8	70.4
2007-01-27	48.1	63.8	72.5	100.9	94.5	72
2007-01-28	48.3	64.3	72.5	100.7	94.6	72.2
2007-01-29	48.7	65.9	72.1	100.5	98.1	73.9
2007-01-30	49	66.8	73	101.4	100.7	74.6
2007-01-31	49.3	67.2	73.2	101.4	101	75.5
2007-02-01	49.5	67.4	73.4	101.1	100.2	75.7
2007-02-02	49.7	67.5	73.1	101.1	98.6	76
2007-02-03	49.7	67.5	73	100.9	98.6	76.1
2007-02-04	49.7	67.6	72.8	100.7	96.1	76.2
2007-02-05	49.7	67.5	72.7	100.5	94.5	76.3
2007-02-06	49.7	67.3	72.8	100.5	95.6	76.2
2007-02-07	49.8	67.2	72.8	100.5	96	76
2007-02-08	49.9	67.6	73.4	100.9	97	76
2007-02-09	50.3	68	77.3	101.8	99.2	76
2007-02-10	50.5	68.1	78.8	101.4	98.6	76.3
2007-02-11	50.6	68.1	79.4	101.1	96.6	76.1
2007-02-12	50.8	68.6	80	101.1	97.3	81.4
2007-02-13	50.9	68.7	80.2	100.9	97.1	81.8
2007-02-14	50.9	69.1	80	100.7	96	81.9
2007-02-15	50.8	69	79.8	100.5	95.6	82
2007-02-16	50.8	69	79.4	100.5	95.3	82.2
2007-02-17	50.9	69	79.7	100	95.3	82.3
2007-02-18	50.9	68.9	79.4	99.5	95.3	82.3
2007-02-19	50.9	68.9	79.5	99.5	95	82.4
2007-02-20	51	69	79.5	99.1	95	82.5
2007-02-21	51.1	69.1	80.2	99.1	95.1	82.7
2007-02-22	51	69.2	80	99.1	95.3	82.8
2007-02-23	51	69.1	79.7	99.3	95.3	82.8
2007-02-24	50.8	69.1	79.5	98.6	95.1	82.8
2007-02-25	50.7	68.9	79.1	98.6	95	82.5
2007-02-26	50.6	68.7	78.8	99.1	95.3	82.4
2007-02-27	50.8	68.7	78.9	99.3	95.6	82.5
2007-02-28	50.8	68.6	78.3	99.3	95.1	82.7
2007-03-01	50.7	68.7	78.2	99.1	95.1	82.8
2007-03-02	50.6	68.6	78	98.9	95.1	82.8
2007-03-03	50.5	68.5	77.6	98.6	94.6	82.4
2007-03-04	50.4	68.4	77.3	98.4	94.6	82
2007-03-05	50.3	68.2	76.8	98.2	94.5	81.5
2007-03-06	50.2	68	76.7	97.7	94.5	81.3
2007-03-07	50.1	67.8	76.4	97.5	94	80.9
2007-03-08	49.9	67.6	76.5	97.3	93.7	80.5
2007-03-09	49.8	67.4	76.1	97.1	94.2	80.2
2007-03-10	49.7	67.3	75.5	96.9	94.5	79.9
2007-03-11	49.5	67.4	74.9	96.9	95.1	79.7
2007-03-12	49.6	67.4	75.5	97.1	96	79.3
2007-03-13	49.6	67.4	75.3	97.5	95.8	79
2007-03-14	49.5	67.4	75.5	97.7	96.1	78.6
2007-03-15	49.6	67.5	76.4	98.2	97.8	78.8
2007-03-16	49.4	67.6	76.4	98.4	96.8	78.2
2007-03-17	49.6	68.2	76.7	98.2	96.8	78
2007-03-18	49.6	68.7	77.1	98.4	96.8	78.1
2007-03-19	49.9	68.9	78.5	98.4	97	78.2
2007-03-20	50.3	69.4	79.2	98.9	96.5	78.4
2007-03-21	50.4	69.5	79.7	99.1	95.3	78.2
2007-03-22	50.6	69.5	79.5	98.4	94.2	77.9
2007-03-23	50.7	69.5	79.7	99.3	93.7	77.4
2007-03-24	50.7	69.5	79.7	99.3	93.5	76.9
2007-03-25	50.8	69.3	79.4	99.1	93.5	76.7
2007-03-26	50.9	69.2	79.2	98.6	93.5	76.3
2007-03-27	50.8	69.1	78.9	98.4	93.3	75.7
2007-03-28	50.7	68.9	78.6	98.4	92.8	75
2007-03-29	50.6	68.7	78.2	98.4	92.8	74.6
2007-03-30	50.6	68.6	77.9	97.7	92.5	74.1
2007-03-31	50.4	68.4	77.6	97.7	92.4	73.5
2007-04-01	50.3	68.2	77	98	91.9	73
2007-04-02	50.2	68	76.7	97.5	91.9	72.4
2007-04-03	50.1	67.8	76.2	97.3	91.7	71.9
2007-04-04	49.9	67.6	76.7	97.3	91.4	71.5
2007-04-05	49.8	67.4	76.8	97.1	91.2	71.7
2007-04-06	49.7	67.8	76.2	96.9	92	73.5
2007-04-07	49.6	67.9	75.9	96.6	91.9	73.6
2007-04-08	50	67.9	75.9	96.9	91.7	73.6
2007-04-09	50.3	68.2	76.1	96.9	91.7	73.5
2007-04-10	50.5	68.2	75.9	96.9	91.7	74.2
2007-04-11	50.4	68.2	75.6	96.6	91.7	74.3
2007-04-12	50.4	68.1	75.5	96.4	91.4	74.1
2007-04-13	50.3	68.2	75.2	96.2	91.2	73.9
2007-04-14	50.3	68.3	74.7	96	91.2	73.3
2007-04-15	50.3	68.2	74.1	95.7	91.1	74.2
2007-04-16	50.2	68.2	73.8	95.5	90.6	73.9
2007-04-17	50	68.1	73.5	95.3	90.4	73.3
2007-04-18	49.9	67.9	73.1	95.1	90.1	73
2007-04-19	49.8	67.8	72.4	94.9	90.1	72.5
2007-04-20	49.7	67.7	72.1	94.4	89.8	72.3
2007-04-21	49.6	67.5	71.9	94.2	89.3	71.6
2007-04-22	49.5	67.3	71.5	93.8	89.2	71
2007-04-23	49.6	67.2	71	93.5	89	70.7
2007-04-24	49.6	67	70.7	93.8	88.7	70.2
2007-04-25	49.6	66.9	70.9	93.8	88.7	69.8
2007-04-26	49.5	66.8	70.6	93.8	88.2	69.4
2007-04-27	49.3	66.7	70.7	94.2	87.9	69.1
2007-04-28	49.3	67	70.9	94.4	88.2	82.9
2007-04-29	49.3	67.4	70.7	94.4	90.6	83.2
2007-04-30	49.3	67.4	70.6	94.6	90.4	83.3
2007-05-01	49.2	67.4	70.4	94.4	90.4	83.4
2007-05-02	49	67.3	70.6	94.2	90.3	83.4
2007-05-03	48.9	67.1	70.3	94	90.1	83
2007-05-04	48.8	66.9	70	93.8	90	83.9
2007-05-05	48.6	66.8	69.9	93.3	89.8	84
2007-05-06	48.5	66.7	69.6	93.3	89.6	84
2007-05-07	48.4	66.5	69.3	93.3	89.3	83.5
2007-05-08	48.2	66.3	69	92.9	89	83.3
2007-05-09	48.1	66.2	69	92.9	89.2	88.6
2007-05-10	47.9	66.1	68.7	92.7	89.8	91.6
2007-05-11	47.9	66.2	68.4	92.7	90.1	91.6
2007-05-12	47.7	66.2	68.2	92.5	90.1	92
2007-05-13	47.6	66.1	68.1	92.5	89.6	92.2
2007-05-14	47.5	66	68.1	92	89.2	92.2
2007-05-15	47.3	65.9	67.8	92	89.2	92.7
2007-05-16	47.2	65.8	67.8	92.2	89.2	93
2007-05-17	47.1	65.7	67.2	91.6	89.2	93
2007-05-18	46.9	65.5	66.8	91.4	88.8	92.9
2007-05-19	46.8	65.4	66.3	91.2	88.5	93
2007-05-20	46.8	65.3	66.3	91.4	88.7	93.7
2007-05-21	46.7	65.2	66.5	91.4	88.5	93.9
2007-05-22	46.5	65.1	66.2	91.2	88.1	93.5
2007-05-23	46.5	65.2	66.6	91.8	88.7	93.5
2007-05-24	46.7	65.3	66.6	92.2	88.7	94.4
2007-05-25	46.7	65.3	66.8	92.2	89	94.4
2007-05-26	46.6	65.3	66.6	92.2	88.8	94.8
2007-05-27	46.5	65.2	66.3	92	88.7	94.5
2007-05-28	46.4	65.1	66.2	91.8	88.4	94.2
2007-05-29	46.3	65	66.1	91.6	88.2	94.1
2007-05-30	46.2	64.8	65.9	91.6	88.2	95.7
2007-05-31	46	64.7	65.5	91.6	87.9	96.4
2007-06-01	45.9	64.6	65.3	91.2	88.2	96
2007-06-02	45.8	64.5	64.9	91.2	87.6	96.7
2007-06-03	46	64.6	65	91.4	87.9	97.4
2007-06-04	46.2	64.6	64.9	91.6	87.7	97.7
2007-06-05	46.2	64.6	64.6	91.2	88.1	98
2007-06-06	46.1	64.5	64.5	91	87.7	97.7
2007-06-07	46.1	64.4	64.2	90.7	87.3	97.7
2007-06-08	46	64.4	63.9	90.5	87.1	97.4
2007-06-09	45.9	64.2	63.6	90.3	86.8	97.2
2007-06-10	45.8	64.1	63.3	90.1	86.5	97
2007-06-11	45.7	64	63.2	89.9	86.5	96.7
2007-06-12	45.6	63.9	63	89.7	86.2	96.2
2007-06-13	45.4	63.7	62.8	89.5	86.2	95.7
2007-06-14	45.3	63.6	62.3	89.2	86.2	95.3
2007-06-15	45.1	63.4	62	89	85.7	94.8
2007-06-16	44.9	63.2	61.8	88.6	85.1	94.2
2007-06-17	44.8	63.1	61.2	88.4	85.2	93.9
2007-06-18	44.7	62.9	60.9	88.2	84.9	93.5
2007-06-19	44.6	62.7	60.6	88	84.8	93.3
2007-06-20	44.4	62.6	60.2	87.8	84.8	92.9
2007-06-21	44.3	62.4	59.9	87.3	84.2	92.2
2007-06-22	44.1	62.3	59.5	87.1	83.9	91.8
2007-06-23	43.9	62.1	59.2	86.7	83.6	91
2007-06-24	43.8	62	58.9	86.5	83.4	90.4
2007-06-25	43.6	61.8	58.7	86.3	83.3	90.3
2007-06-26	43.5	61.7	58.1	86.1	83.3	90.2
2007-06-27	43.3	61.6	58	85.7	82.9	89.8
2007-06-28	43.2	61.4	57.7	85.5	82.6	89.4
2007-06-29	43.1	61.3	57.3	85.5	82.3	89.4
2007-06-30	43	61.2	57	85.3	82.5	88.7
2007-07-01	42.8	61	56.6	85.1	82.5	88.2
2007-07-02	42.6	60.9	56.4	84.9	82	87.6
2007-07-03	42.4	60.8	56.1	84.6	81.9	87.1
2007-07-04	42.3	60.6	55.9	84.4	81.6	86.5
2007-07-05	42.1	60.4	55.5	84	81.3	86
2007-07-06	41.9	60.4	55	83.6	80.8	85.3
2007-07-07	41.7	60.1	54.8	83.4	80.7	84.4
2007-07-08	41.6	60	54.5	83.2	80.5	83.7
2007-07-09	41.5	59.8	54.2	82.8	80.2	82.9
2007-07-10	41.3	59.7	53.8	82.6	79.9	82.3
2007-07-11	41.1	59.5	53.5	82.2	79.5	81.4
2007-07-12	40.9	59.4	53.1	81.8	79.5	81.8
2007-07-13	40.7	59.2	52.7	81.4	79.6	81.3
2007-07-14	40.6	59	52.3	81.4	79.1	80.7
2007-07-15	40.4	58.7	51.9	81.2	78.6	79.9
2007-07-16	40.3	58.6	51.9	81.4	79.1	79.3
2007-07-17	40.5	58.9	53.1	82.4	80.7	79.4
2007-07-18	40.8	59.1	54.1	82.8	81	79.8
2007-07-19	41	59.3	54.5	83.6	81	79.9
2007-07-20	41	59.2	54.4	83.6	80.8	79.7
2007-07-21	41	59.2	54.5	83.4	81.1	79.1
2007-07-22	40.9	59.1	54.2	83.2	80.7	78.5
2007-07-23	40.7	58.9	54.2	83.2	80.4	77.6
2007-07-24	40.9	59	55.2	85.1	81.1	77.5
2007-07-25	41.5	59.5	56.4	86.5	82.8	77.8
2007-07-26	42.4	60.1	57.8	88	84.2	78.2
2007-07-27	43.1	60.4	58.8	88.6	84.8	78.2
2007-07-28	43.5	60.6	58.8	88.8	84.8	77.8
2007-07-29	43.5	60.5	58.9	88.8	84.6	80.5
2007-07-30	43.6	60.5	59.1	89	85.2	80.8
2007-07-31	43.5	60.4	59.2	89	85.1	80.5
2007-08-01	43.5	60.2	59.2	89	85.2	79.9
2007-08-02	43.4	60.1	59.2	89	84.8	79.3
2007-08-03	43.4	59.9	58.8	88.6	84.6	78.7
2007-08-04	43.3	59.7	58.7	88.4	84.6	78.1
2007-08-05	43.2	59.5	58.4	88.2	84.5	77.6
2007-08-06	43.2	59.3	58.2	88.2	84.3	77.2
2007-08-07	43	59.2	58.1	88	83.9	76.7
2007-08-08	43	59	57.8	88	83.7	76.1
2007-08-09	42.9	58.8	57.5	87.8	83.7	75.5
2007-08-10	42.7	58.6	57.3	87.6	83.6	74.8
2007-08-11	42.6	58.5	56.8	87.3	83.1	74
2007-08-12	42.5	58.3	56.6	86.9	82.9	73.3
2007-08-13	42.3	58.2	56.3	86.5	83.1	72.7
2007-08-14	42.2	57.9	55.9	86.1	83.1	72
2007-08-15	42.1	57.8	55.6	85.7	82.6	71.5
2007-08-16	41.9	57.5	55.3	85.3	82.2	70.8
2007-08-17	41.8	57.4	55	84.9	81.9	70.2
2007-08-18	41.7	57.2	54.8	84.2	81.6	69.1
2007-08-19	41.7	57	54.5	84	81.4	68.4
2007-08-20	41.5	56.8	54.2	83.6	81.1	67.7
2007-08-21	41.3	56.7	54	83.2	81	67
2007-08-22	41.2	56.5	53.7	82.6	80.7	66.3
2007-08-23	41	56.3	53.3	82.2	80.5	65.5
2007-08-24	40.9	56.1	53	81.8	80.2	64.8
2007-08-25	40.7	55.9	52.7	81.4	79.9	64
2007-08-26	40.5	55.7	52.5	80.8	79.6	63.2
2007-08-27	40.3	55.5	51.9	80.4	79.2	62.4
2007-08-28	40.2	55.3	51.5	80	79.2	61.7
2007-08-29	40.1	55.2	51.2	79.6	79.2	61.2
2007-08-30	40	55	51	79.2	78.9	60.6
2007-08-31	39.8	54.8	50.7	78.6	78.9	60
2007-09-01	39.6	54.6	50.3	78	78.8	59.3
2007-09-02	39.4	54.4	50	77.8	78.6	58.4
2007-09-03	39.3	54.4	49.6	77.4	78.3	57.7
2007-09-04	39.3	54.3	49.4	77	78.3	57.1
2007-09-05	39.2	54.2	49.2	76.7	78	56.4
2007-09-06	39.1	53.9	49.1	76.3	77.7	55.5
2007-09-07	38.9	53.7	48.6	75.7	77.6	54.6
2007-09-08	38.7	53.5	48.5	75.1	77.3	53.8
2007-09-09	38.6	53.3	48.1	74.5	76.9	53
2007-09-10	38.4	53	47.7	74	76.6	52.2
2007-09-11	38.2	52.8	47.4	73.4	76.4	51.4
2007-09-12	38.1	52.6	47	73	76.1	50.6
2007-09-13	37.8	52.4	46.6	72.4	76	49.4
2007-09-14	37.6	52.2	46.1	71.9	75.6	48.5
2007-09-15	37.4	51.9	45.7	71.3	75.3	47.5
2007-09-16	37.1	51.7	45.3	70.8	75	46.7
2007-09-17	36.9	51.4	44.9	70.6	74.6	45.9
2007-09-18	36.7	51.2	44.6	69.8	74.3	45.1
2007-09-19	36.5	51	44	69.3	74.1	44.3
2007-09-20	36.2	50.8	43.8	69.1	73.8	43.5
2007-09-21	36	50.6	43.4	68.7	73.6	42.6
2007-09-22	35.7	50.3	43	68.4	73.4	41.8
2007-09-23	35.5	50.2	42.6	67.8	73.1	40.9
2007-09-24	35.3	50	42.3	67.5	72.9	40.1
2007-09-25	35	49.8	42.3	67.1	72.6	40.1
2007-09-26	34.8	49.5	42	66.8	72.4	39.7
2007-09-27	34.6	49.3	41.6	66.2	72.1	39.2
2007-09-28	34.3	49.1	41.3	65.7	72	38.4
2007-09-29	34.1	48.8	40.9	65	71.9	37.5
2007-09-30	33.9	48.7	40.4	64.8	71.6	36.9
2007-10-01	33.7	48.5	40	64.4	71.2	36.1
2007-10-02	33.4	48.3	39.7	63.7	70.9	35.2
2007-10-03	33.2	48	39.3	63.4	70.9	34.4
2007-10-04	32.9	47.7	38.9	62.7	70.5	33.6
2007-10-05	32.6	47.5	38.5	62.4	70.2	32.8
2007-10-06	32.3	47.3	38.2	61.8	69.8	31.9
2007-10-07	32.1	47.2	37.8	61.3	69.5	31.1
2007-10-08	31.8	47	37.5	60.8	69.2	30.4
2007-10-09	31.5	46.6	37	60.1	68.8	29.8
2007-10-10	31.2	46.3	36.5	59.5	68.6	29.1
2007-10-11	30.9	46.1	36.1	59	68.3	28.1
2007-10-12	30.7	45.9	35.7	58.3	67.7	27.1
2007-10-13	30.4	45.6	35.2	57.6	67.5	26.2
2007-10-14	30.1	45.4	34.8	57.1	67.2	25.6
2007-10-15	30	45.3	34.6	56.7	66.9	25.4
2007-10-16	29.8	45.1	34.4	56.3	66.9	25.4
2007-10-17	29.6	44.9	34.1	56	66.9	25.5
2007-10-18	29.4	44.8	33.8	55.5	66.7	25.3
2007-10-19	29.2	44.5	33.8	55	66.7	25
2007-10-20	29	44.4	33.7	54.6	66.4	24.8
2007-10-21	28.7	44.1	33.3	54.1	66.1	24.3
2007-10-22	28.5	43.9	33	53.6	65.7	23.7
2007-10-23	28.3	43.7	32.5	53.1	65.7	23.9
2007-10-24	28.1	43.6	32.3	52.7	65.7	24.8
2007-10-25	28.3	44.1	33.5	53.8	67.6	26.1
2007-10-26	28.5	44.3	34.5	54.4	68.4	26.5
2007-10-27	28.5	44.4	34.8	54.4	68.8	26.8
2007-10-28	28.4	44.8	36.3	54.1	70.8	27
2007-10-29	28.3	45	37.1	53.9	71.5	26.7
2007-10-30	28.1	44.9	37.3	53.9	71.2	26.4
2007-10-31	27.9	44.8	37.2	53.6	71.2	26
2007-11-01	27.8	44.7	37	53.3	70.9	25.6
2007-11-02	28.1	44.7	36.9	53.3	71	25.7
2007-11-03	28.5	44.6	36.7	53.3	71.3	26.5
2007-11-04	29.1	45.2	37.1	53.3	71.6	27
2007-11-05	29.9	45.6	37.7	53.9	71.9	27.7
2007-11-06	30.3	45.8	38.2	54.1	72	27.8
2007-11-07	30.5	46	40.1	53.9	72	27.8
2007-11-08	30.5	45.9	40.8	53.8	72	27.7
2007-11-09	30.9	45.9	41.1	53.4	71.9	27.5
2007-11-10	30.9	45.7	40.9	53.3	71.7	27.5
2007-11-11	31.3	45.6	40.9	53	71.5	26.9
2007-11-12	31.6	45.6	41	53.3	71.2	26.5
2007-11-13	31.6	45.5	41	53.1	71.2	26.9
2007-11-14	31.7	45.2	41.1	53	71.2	27
2007-11-15	31.8	45.2	41.5	52.8	71.3	26.5
2007-11-16	31.8	45.2	41.9	52.8	71.9	28.5
2007-11-17	31.9	45.3	41.8	52.7	72.4	28.8
2007-11-18	31.9	45.3	41.9	52.7	72.6	28.9
2007-11-19	31.9	45.2	42.1	52.5	72.7	29
2007-11-20	32.3	45.5	42.4	52.7	72.9	29.3
2007-11-21	32.3	45.4	42.4	52.5	72.9	29.3
2007-11-22	29.3	45.3	42.4	52.2	72.9	29.2
2007-11-23	32.1	45.3	42.3	51.7	72.4	28.9
2007-11-24	32	45	42	51.3	72.4	28.5
2007-11-25	31.9	44.9	41.9	51.1	72.3	28.1
2007-11-26	31.8	44.7	41.5	50.6	71.9	27.8
2007-11-27	31.9	44.4	41.4	50.5	71.6	71.6
2007-11-28	31.9	44.4	41.1	50.3	71.9	27.7
2007-11-29	31.8	44.2	41	50.2	71.9	27.7
2007-11-30	31.7	44.1	40.6	49.9	71.6	27.5
2007-12-01	31.5	43.9	40.4	49.1	71	26.9
2007-12-02	31.4	43.7	40	49	70.6	26.3
2007-12-03	31.3	43.4	39.8	48.5	70.2	25.7
2007-12-04	31	43.2	39.4	48.1	70.2	25.2
2007-12-05	30.9	42.9	38.9	47.6	69.7	24.6
2007-12-06	30.7	42.7	38.5	47.3	69.4	24.1
2007-12-07	30.9	42.8	39.5	47.8	70.5	24.2
2007-12-08	31.2	42.8	40.6	49.7	71.3	24.7
2007-12-09	31.1	42.8	41.1	50.2	71	24.8
2007-12-10	31.2	42.7	41.5	50	70.8	24.3
2007-12-11	31.2	42.5	41.5	49.7	70.5	23.8
2007-12-12	31.1	42.3	42.1	50.2	71.6	23.3
2007-12-13	31.3	42.5	43.3	51.4	72.4	28.8
2007-12-14	31.4	42.6	44.3	51.7	73.3	29.9
2007-12-15	31.4	42.6	45.2	52.2	73.6	30.1
2007-12-16	31.5	42.5	45.5	52.2	73.8	30.3
2007-12-17	31.5	42.3	46.4	52	73.4	30.1
2007-12-18	31.5	42.2	46.4	52	73	29.4
2007-12-19	31.4	42.1	46.2	51.9	73.1	29.8
2007-12-20	31.9	43.2	49	54.9	75.6	31.7
2007-12-21	32.2	43.9	50.6	56.5	76.6	32.1
2007-12-22	32.5	44.3	51.8	57.3	77.4	32.8
2007-12-23	32.7	44.6	52.6	57.8	77.7	33
2007-12-24	32.9	44.8	53.1	58.3	77.7	33.3
2007-12-25	32.8	44.8	53	58.8	77.6	33.3
2007-12-26	32.9	44.8	53.7	59.1	77.6	33.3
2007-12-27	32.9	44.7	53.8	59.3	77.1	33.5
2007-12-28	32.8	44.5	53.7	59	77.6	33.2
2007-12-29	32.7	44.3	53.4	59	77.3	33
2007-12-30	32.6	44.2	53.3	58.8	76.9	32.8
2007-12-31	32.6	44	52.6	58.5	77	32.4
2008-01-01	32.5	43.9	52.3	58.3	77	32.3
2008-01-02	32.4	43.7	52.2	58.1	76.7	32
2008-01-03	32.3	43.6	52.1	58.5	77.1	31.6
2008-01-04	32.3	43.5	52.1	58.3	77.3	31.6
2008-01-05	32.2	43.7	52.1	58.5	77	31.7
2008-01-06	32.3	43.9	53	59.3	77.6	32.2
2008-01-07	32.3	43.9	53.5	59.6	77.4	32.6
2008-01-08	32.4	43.8	53.5	59.8	77.7	32.6
2008-01-09	32.3	43.6	53.4	59.3	77.6	32.5
2008-01-10	32.3	43.5	53.4	59.3	77	32.2
2008-01-11	32.2	43.3	53.3	59	76.7	31.8
2008-01-12	32.1	43.1	52.9	58.8	77.7	31.3
2008-01-13	32.2	43.2	53.5	60.1	78.5	31
2008-01-14	32.3	43.3	54.5	61.3	78.9	30.8
2008-01-15	32.6	43.3	55.2	61.7	79.1	30.7
2008-01-16	32.6	43.4	55.2	62.9	79.1	30.8
2008-01-17	32.6	43.4	55.9	63.7	79.5	30.5
2008-01-18	32.8	44.1	56.1	64.4	79.9	31
2008-01-19	33.2	44.6	56	64.8	80.2	31.3
2008-01-20	33.7	45.1	56.4	65.5	80.4	32.5
2008-01-21	34.3	45.8	58.4	68.4	81.6	34.4
2008-01-22	34.7	46.1	59.2	69.5	82.2	35
2008-01-23	34.9	46.4	60.2	70.2	82.3	35.2
2008-01-24	35	46.5	60.3	70.8	82.8	35.3
2008-01-25	35.1	46.5	60.5	71.1	82.3	35.4
2008-01-26	35.2	46.4	60.3	71.3	82.2	35.4
2008-01-27	35.2	46.3	60.3	71.5	82	35.7
2008-01-28	35.3	46.3	60.2	71.7	81.9	35.8
2008-01-29	35.8	46.2	60.1	71.9	81.9	36
2008-01-30	36.2	47.1	62.9	75.7	84.6	36.9
2008-01-31	36.9	47.8	64.3	77.6	85.4	36.9
2008-02-01	37.4	48.1	66.5	78.4	85.9	37.2
2008-02-02	37.7	48.2	67.5	79	85.7	37.3
2008-02-03	38.1	48.3	67.9	79.6	85.9	37.3
2008-02-04	38.5	48.9	68.4	79.8	86.6	38
2008-02-05	38.9	49.2	68.2	80	87.3	40.1
2008-02-06	39.2	49.3	68.4	80.2	87.4	40.2
2008-02-07	39.4	49.5	68.2	80.4	87.6	40.4
2008-02-08	39.7	49.7	68.4	80.8	88.5	40.5
2008-02-09	39.8	49.9	68.4	81	88.8	40.6
2008-02-10	40	50.2	68.4	81.2	89.2	41.1
2008-02-11	40.1	50.5	68.2	81.2	89.2	41.2
2008-02-12	40.1	50.6	68.5	81.4	89.3	41.4
2008-02-13	40.4	51	68.5	81.6	89.8	41.6
2008-02-14	40.6	51.2	68.7	81.8	89.8	41.7
2008-02-15	40.8	51.3	68.7	82.4	89.6	41.3
2008-02-16	41	51.2	68.5	82.8	89.6	41.8
2008-02-17	41.1	51.2	68.2	83.2	89.3	41.9
2008-02-18	41.2	51.3	68.7	83.8	91.1	42.1
2008-02-19	41.6	51.3	68.7	84.2	91.9	42.1
2008-02-20	41.8	51.3	68.7	84.4	91.9	42.2
2008-02-21	42	51.4	68.8	84.9	92.2	42.2
2008-02-22	42.4	52.3	70.4	85.1	96.3	42.4
2008-02-23	42.7	53	71	85.3	96.6	42.9
2008-02-24	42.8	53.4	71.3	85.5	96.5	43.7
2008-02-25	43.2	53.9	71.8	86.3	95.6	45.2
2008-02-26	43.4	54.5	72.1	86.5	94.8	45.2
2008-02-27	43.5	54.6	72.4	86.7	94.2	46.3
2008-02-28	43.5	54.8	72.4	86.9	93.5	46.3
2008-02-29	43.6	54.9	72.5	87.1	93.7	46.4
2008-03-01	43.7	54.8	72.4	87.1	93.7	46.7
2008-03-02	43.9	54.6	72.4	87.1	93.5	46.7
2008-03-03	44	54.5	72.2	86.9	93.2	46.7
2008-03-04	44.2	54.4	72.1	86.9	93	46.7
2008-03-05	44.2	54.2	71.6	86.9	92.8	46.7
2008-03-06	44.2	54.2	71.3	86.7	92.7	46.7
2008-03-07	44.2	54.1	71	86.7	92.4	46.9
2008-03-08	44.3	53.9	70.7	86.3	92.2	46.7
2008-03-09	44.5	53.7	70.4	86.1	92	46.6
2008-03-10	44.9	53.6	70.1	85.9	91.9	46.6
2008-03-11	45	53.5	69.7	86.1	91.7	46.6
2008-03-12	45.2	53.3	69.4	86.3	91.7	46.4
2008-03-13	45.5	53.5	69.4	88	91.7	46.6
2008-03-14	46.3	53.9	69.9	89	92	49.2
2008-03-15	46.9	54.2	69.9	89.2	92.4	49.6
2008-03-16	47.2	54.4	69.9	89.5	92.7	49.9
2008-03-17	47.6	54.7	70	89.7	92.7	50
2008-03-18	49.1	55.1	70.7	90.5	93	50.5
2008-03-19	50	55.3	71	90.7	93.5	50.6
2008-03-20	50.5	55.3	71	91	93.3	50.7
2008-03-21	51	55.1	71	91.2	93.3	50.7
2008-03-22	51.2	55	70.7	91.2	91.2	50.8
2008-03-23	51.4	55.4	70.7	91.6	93.3	51
2008-03-24	51.7	55.2	71	92	93.3	51.1
2008-03-25	52.1	55.2	70.9	92	93.7	51.4
2008-03-26	52.3	55.2	70.7	92	93.8	52.1
2008-03-27	52.4	55.2	70.6	92	93.7	52.2
2008-03-28	52.7	55.3	70.7	91.8	93.3	52.2
2008-03-29	52.9	55.3	70.7	92	93.3	52.3
2008-03-30	52.9	55.4	71	92.2	94.5	53.3
2008-03-31	53	55.6	70.7	92	94.5	53.7
2008-04-01	53.1	55.7	70.9	92	94.6	53.8
2008-04-02	53.2	55.6	70.9	92	94.5	53.8
2008-04-03	53.2	55.7	70.7	91.8	94.8	53.9
2008-04-04	53.4	56	71.8	92	95.6	55.3
2008-04-05	53.4	56.3	71.6	92	96	56.3
2008-04-06	53.6	56.4	71.6	92.2	96	56.5
2008-04-07	53.9	56.8	71.9	92	96.3	57.3
2008-04-08	54.3	57.2	71.9	92	96.3	57.7
2008-04-09	54.8	57.3	71.9	91.8	96.5	57.9
2008-04-10	55.1	57.3	71.8	91.6	96.3	58
2008-04-11	55.7	57.8	71.6	91.8	96.8	58.7
2008-04-12	56	57.8	71.5	91.4	97	58.9
2008-04-13	56.5	57.9	71.3	91.2	97	59
2008-04-14	56.7	58.1	71.2	91.4	97.1	59.2
2008-04-15	57	58.3	71.9	92	97.5	62.7
2008-04-16	57.5	58.7	71.5	92	97.3	64.6
2008-04-17	57.7	58.9	71.6	92.2	96.8	65
2008-04-18	57.9	58.9	71.9	92.5	96.5	65.1
2008-04-19	58	58.9	71.9	92	96.5	65.8
2008-04-20	58.2	59	71.9	91.8	96.5	66.1
2008-04-21	58.6	59	72.8	91.8	96.5	66.3
2008-04-22	58.8	59.3	73.1	92	96.6	66.5
2008-04-23	59.1	59.6	73.1	92.5	96.5	67.2
2008-04-24	59.3	59.7	73.2	92.5	96.3	67.4
2008-04-25	59.4	59.7	73.1	92.5	96.3	67.4
2008-04-26	59.4	59.8	72.8	92.2	96.1	67.7
2008-04-27	59.5	59.6	72.8	91.8	96	67.7
2008-04-28	59.6	59.6	72.8	91.6	95.8	67.8
2008-04-29	59.6	59.6	72.5	91.2	95.6	67.9
2008-04-30	60.2	59.9	73	92.2	96.3	68.4
2008-05-01	60.4	59.9	73.4	92	97.1	72.7
2008-05-02	60.6	60.1	73.5	92.7	97.6	73.1
2008-05-03	61.6	61.1	75.5	95.3	99.5	74.6
2008-05-04	62.1	61.4	76.5	96	99.2	74.6
2008-05-05	62.3	61.6	77.4	96.6	98	74.9
2008-05-06	62.4	61.7	77.7	96.9	96.8	75
2008-05-07	62.4	61.8	77.7	97.1	96.3	75.3
2008-05-08	62.8	61.7	77.6	97.1	96	75.3
2008-05-09	62.9	61.7	77.6	96.9	96	75.4
2008-05-10	62.9	61.6	77.6	96.9	96.9	75.4
2008-05-11	62.9	61.5	77.4	97.1	95.6	75.5
2008-05-12	62.9	61.4	77.4	97.1	95.6	75.7
2008-05-13	63	61.3	77.4	97.1	95.5	76.2
2008-05-14	63	61.2	77.3	97.1	95.3	76.2
2008-05-15	63.1	61.2	77.1	97.1	95.1	76.3
2008-05-16	63.1	61.1	77	97.3	95	76.4
2008-05-17	63.1	60.9	76.8	96.9	94.8	76.6
2008-05-18	63.1	60.8	76.7	96.9	96.9	76.7
2008-05-19	63.2	60.7	76.5	96.9	94.5	76.9
2008-05-20	63.2	60.5	76.4	96.9	94.3	76.8
2008-05-21	63.1	60.5	76.2	96.9	94.2	77
2008-05-22	63.1	60.5	76.1	96.6	94	77
2008-05-23	63.1	60.3	75.8	96.4	93.8	77
2008-05-24	63.1	60.2	75.5	96.4	93.7	76.9
2008-05-25	63	60	75.3	96.2	93.5	76.9
2008-05-26	63.1	59.9	75	96	93.3	76.9
2008-05-27	63	59.8	74.9	95.5	93	76.9
2008-05-28	63	59.6	74.6	95.5	92.7	76.8
2008-05-29	63	59.5	74.4	95.5	92.5	76.8
2008-05-30	63	59.4	74.3	95.1	92.4	76.7
2008-05-31	63	59.4	74	95.3	92.4	80.2
2008-06-01	63.2	59.5	74.3	95.5	93	80.9
2008-06-02	63.4	59.6	74.6	95.5	93.3	81.4
2008-06-03	63.4	59.6	74.4	95.5	93.5	81.5
2008-06-04	63.6	60	75.5	97.1	94.3	94.3
2008-06-05	64.1	60.5	75.8	98.2	94.8	82.8
2008-06-06	64.2	60.8	76.2	98.6	95	82.9
2008-06-07	64.3	61.1	76.2	98.9	94.8	82.9
2008-06-08	64.3	60.8	76.2	98.6	94.8	83
2008-06-09	64.3	60.6	76.1	98.6	94.6	83.2
2008-06-10	64.3	60.4	75.8	98.4	94.2	83.3
2008-06-11	64.3	60.2	75.5	98.4	94.2	83.4
2008-06-12	64.2	60.1	75.3	98.2	94	83.3
2008-06-13	64.2	60	75	98	93.8	83
2008-06-14	64.1	59.9	74.7	97.7	93.7	82.7
2008-06-15	64.1	59.6	74.4	97.5	93.2	82.4
2008-06-16	64.2	59.6	74.7	98.2	93.2	82.3
2008-06-17	64.2	59.6	74.4	98	93	82.2
2008-06-18	64.2	59.6	74	97.7	92.7	81.9
2008-06-19	64.1	59.3	73.7	97.5	92.5	81.4
2008-06-20	64.1	59.3	73.5	97.1	92.2	81
2008-06-21	64.1	59.2	73.2	96.9	92	80.3
[truncated: 2,749 more rows]

## Sheet: Summer Values
Water Production Systems/Dates	Cantareira	Alto Tietê	Guarapiranga	Alto Cotia	Rio Grande	Rio Claro			Storage %						Precipitation (mm)
2003-01-01	26.1	39.3	37.4	36.4	97	64.2		Years	Cantareira	Alto Tiete	Guarapiranga	Alto Cotia	Rio Grande	Rio Claro	IAG
2003-01-02	25.9	39.3	37.3	35.9	97	64		2003	42.2022	45.2211	48.2811	48.7533	93.2844	68.9189	536.8
2003-01-03	25.9	39.3	37.1	35.9	97	64.2		2004	9.22967	25.1286	34.5066	26.889	77.4692	82.0429	638.1
2003-01-04	25.9	39.3	37.1	35.9	96.8	64.3		2005	43.9878	38.69	73.5733	71.4178	90.1433	102.039	568.3
2003-01-05	26	39.3	37.3	36.3	96.6	64.4		2006	52.3122	50.04	76.3467	101.216	92.5444	101.484	731.1
2003-01-06	26	39.3	37.3	36.6	96.5	64.6		2007	48.2511	66.4656	76.0644	99.9278	94.8311	74.94	605.6
2003-01-07	26.1	39.4	37.3	36.6	96.3	65		2008	40.7879	50.1473	75.0293	78.7802	87.6857	41.3571	556.5
2003-01-08	26.1	39.3	37.2	36.2	96.1	65.1		2009	68.3511	48.9144	97.8778	97.8778	89.09	64.3922	699.7
2003-01-09	26.2	39.2	37	35.7	95.8	65.1		2010	96.4911	87.0033	83.3356	104.117	98.2089	102.33	1194.2
2003-01-10	25.9	39.1	39.1	35	95.7	64.8		2011	88.7589	78.6322	82.94	99.2222	97.3178	95.8204	885.3
2003-01-11	26	39.7	37.6	35.3	96.8	65.2		2012	74.022	59.5275	75.6066	66.9462	92.4253	100.112	738.2
2003-01-12	26.2	39.9	38	35.3	96.6	65.3		2013	54.9322	55.7756	70.2689	94.9744	95.4067	85.1811	660.2
2003-01-13	26.6	40.1	38.4	35.2	96.6	65.4		2014	19.67	41.5711	68.7433	61.6522	91.7556	96.0122	504.6
2003-01-14	26.5	40.2	38.6	34.9	96.5	65.4		2015	9.71	15.6478	15.6478	56.96	81.8889	33.6133	749.7
2003-01-15	26.4	40.3	38.5	34.8	96.3	65.4
2003-01-16	26.4	40.3	38.4	34.5	96.1	65.4
2003-01-17	26.9	40.1	38.4	35.2	96	65.4
2003-01-18	28.2	40.2	38.3	35.2	95.8	65.4
2003-01-19	28.9	40.4	38.4	35.5	95.7	65
2003-01-20	29.7	40.4	38.4	35.5	95.5	64.7
2003-01-21	30.3	40.3	38.4	35.4	95.3	64.5
2003-01-22	31.7	40.9	39	37.9	97.5	65.5
2003-01-23	32.8	41.2	40	39.4	98.1	65.6
2003-01-24	33.7	41.4	40.7	40.9	98.5	65.7
2003-01-25	34.7	41.6	41.4	42.3	98.3	68.6
2003-01-26	35.7	41.7	41.8	43.1	98.5	68.8
2003-01-27	36.9	42.2	42.2	43.6	98.5	69.3
2003-01-28	38	42.4	43.6	44.8	100	69.5
2003-01-29	39.6	42.9	44.7	46.9	102.2	70.2
2003-01-30	41.1	43.1	45.9	47.9	102	70.8
2003-01-31	42.7	43.3	47.4	49.4	101.2	71.1
2003-02-01	44	43.8	48.2	50.5	100	71.3
2003-02-02	44.7	43.8	48.7	51.6	99	71.4
2003-02-03	45.1	43.9	49	51.9	98.1	71.4
2003-02-04	45.5	44	48.7	52.2	98	71.5
2003-02-05	45.7	44.2	48.9	52.3	95.7	71.6
2003-02-06	46.2	44.7	48.7	52.7	94.8	71.6
2003-02-07	46.5	44.9	48.6	53	94	71.5
2003-02-08	46.6	45.1	48.6	53.1	93	71.4
2003-02-09	46.8	45.2	49	53.1	92.1	71.3
2003-02-10	46.9	45.2	48.9	53	90.9	71.1
2003-02-11	47	45.2	48.7	52.8	89.8	70.8
2003-02-12	47	44.9	48.5	52.5	89	70.6
2003-02-13	46.8	44.9	48.3	52.5	89.5	70.4
2003-02-14	47.2	45.1	48.5	52.8	92.2	70
2003-02-15	47.2	45.8	48.6	53.3	93.4	69.8
2003-02-16	47.4	46.2	48.6	53.4	93.4	70.2
2003-02-17	47.4	46.3	48.6	53.8	92.4	69.4
2003-02-18	48.3	46.9	49.5	54.9	92.5	69.6
2003-02-19	48.6	47.2	50.3	55.2	92.7	69.7
2003-02-20	48.8	47.3	51.4	55.4	92.4	69.5
2003-02-21	49.1	47.3	52.3	55.2	92.5	68.9
2003-02-22	49.2	47.3	52.7	55.2	91.9	68.9
2003-02-23	49.3	47.3	52.9	55	91.3	68.6
2003-02-24	49.3	47.2	53.1	54.9	90.5	68.2
2003-02-25	49.3	47.3	53.1	54.7	89.5	67.6
2003-02-26	49.2	47	53.1	54.4	88.7	67.2
2003-02-27	49.2	46.8	52.9	53.9	88.4	66.9
2003-02-28	49.1	46.6	52.5	53.6	88.2	66.3
2003-03-01	49	46.2	52.3	53.1	87.9	65.8
2003-03-02	48.9	46	52.1	52.7	87.8	65.3
2003-03-03	48.7	45.7	51.8	52	87.6	64.6
2003-03-04	48.7	45.7	52.4	52.2	87.8	65
2003-03-05	48.6	45.7	52.4	52.3	87.6	65
2003-03-06	48.7	46	52.5	52.2	87.5	65.5
2003-03-07	48.9	46.2	52.5	52	87.9	65.5
2003-03-08	48.9	46.6	53.5	53.3	87.9	65.3
2003-03-09	49.1	47.3	53.9	54.1	88.7	65.5
2003-03-10	49.2	48	54.3	54.2	88.9	65.6
2003-03-11	49.3	48.3	54.3	54.7	88.7	65.6
2003-03-12	49.4	48.4	54.3	54.7	88.6	65.3
2003-03-13	49.6	48.6	54.5	54.9	88.6	64.7
2003-03-14	49.7	48.8	54.5	54.9	88.4	64.4
2003-03-15	49.9	48.7	54.3	54.7	88.2	64.1
2003-03-16	50	48.6	54.2	54.6	88.1	63.7
2003-03-17	49.9	48.8	54.3	54.6	88.2	67.7
2003-03-18	50	49.8	54.9	55.4	90.1	70.9
2003-03-19	50	50.6	55.4	55.4	90.9	71.1
2003-03-20	50	50.8	56.2	55.8	91.1	71.1
2003-03-21	50.2	51	56.7	56	90.9	71.1
2003-03-22	50.5	51.4	57.9	57	91.4	76.7
2003-03-23	50.5	52.1	58.2	57.3	92.1	79.2
2003-03-24	50.6	52.5	58.6	57.5	92.5	79.4
2003-03-25	50.6	52.5	59	57.5	92.7	79.8
2003-03-26	50.6	52.8	59.3	57.5	92.7	80.8
2003-03-27	50.5	53	59.5	57.5	92.9	81
2003-03-28	50.5	53.1	59.6	57.5	92.7	81.5
2003-03-29	50.5	53.2	59.6	57.5	92.4	82.2
2003-03-30	50.4	53.3	59.6	57.3	92.2	82.3
2003-03-31	50.3	53.4	59.6	57	91.9	82.4
2004-01-01	3.6	17	22.2	14.7	64.8	53.6
2004-01-02	3.7	16.9	22.2	14.7	65.3	57.1
2004-01-03	3.8	17.2	22.3	14.6	65.8	57.8
2004-01-04	3.7	17.2	22.4	14.5	65.8	57.9
2004-01-05	3.7	17.2	22.4	14.3	65.7	58.1
2004-01-06	3.6	17.1	22.4	14.2	65.6	58.2
2004-01-07	3.4	17	22.2	13.9	65.3	58.3
2004-01-08	3.4	16.9	22.1	13.9	64.9	58.4
2004-01-09	3.6	17.3	22.3	14.1	66.4	60.9
2004-01-10	4	17.8	22.5	14.5	67.4	62.8
2004-01-11	4.1	18.1	22.6	14.4	67.3	62.9
2004-01-12	4.2	18.2	22.8	14.3	66.9	63
2004-01-13	4.4	18.4	22.8	14	66.8	63.4
2004-01-14	4.5	18.4	22.5	13.8	66.9	63.7
2004-01-15	4.5	18.4	22.5	13.5	66.9	63.9
2004-01-16	4.8	18.5	22.4	13.3	66.8	64.3
2004-01-17	4.8	18.6	22.3	13	67	66.8
2004-01-18	4.7	18.7	22.1	12.8	67.3	67.1
2004-01-19	4.6	18.7	21.9	12.5	67.2	67.2
2004-01-20	4.4	18.7	21.8	12.2	67	67.4
2004-01-21	4.2	18.7	21.6	11.9	66.8	67.5
2004-01-22	4	18.7	21.7	11.7	67.2	67.7
2004-01-23	4.2	18.8	21.6	11.6	67.2	67.9
2004-01-24	4.2	18.8	21.5	11.4	67	68.2
2004-01-25	4.2	18.8	21.3	11.3	66.9	68.3
2004-01-26	4.1	18.8	21.7	11.6	66.9	68.4
2004-01-27	4.3	18.9	22.9	13.5	67.2	68.6
2004-01-28	4.5	19	24.3	15.3	67.4	68.7
2004-01-29	4.7	19	25.4	17.1	67.4	68.8
2004-01-30	4.7	18.9	26.3	18.1	67.6	68.9
2004-01-31	4.7	19.1	27.2	18.4	68.3	68.9
2004-02-01	4.8	19	28.2	18.8	68.3	68.8
2004-02-02	4.8	19.1	29.3	19.8	69.3	68.7
2004-02-03	4.8	19.3	30.6	20.7	69.5	68.7
2004-02-04	4.7	19.5	31.4	22.5	69.3	68.5
2004-02-05	4.7	19.7	32	24	69.9	68.5
2004-02-06	5	20.1	32.4	26.1	71.4	69.8
2004-02-07	5.4	20.7	33.1	27.9	73.5	76.8
2004-02-08	5.6	21.4	33.3	28.8	74.9	77.4
2004-02-09	5.6	21.8	33.8	29.1	75.3	77.9
2004-02-10	5.5	22.1	34.2	29.4	75.5	78.1
2004-02-11	5.4	22.2	34.6	29.4	75.3	78.2
2004-02-12	5.3	22.3	34.6	29.5	75.3	78.4
2004-02-13	5.2	22.2	34.5	29.5	75.2	78.5
2004-02-14	5.2	22.2	34.6	29.5	75.3	78.5
2004-02-15	5.4	22.4	34.8	30	75.6	78.7
2004-02-16	5.8	22.5	35.1	30.8	75.8	79.3
2004-02-17	5.9	22.5	35.3	31.1	75.6	79.7
2004-02-18	6	22.5	35.4	31.3	75.6	79.8
2004-02-19	5.9	22.4	35.6	31.3	75.3	79.8
2004-02-20	5.9	22.3	35.4	30.9	75.2	79.9
2004-02-21	5.9	22.2	35.2	30.9	75.1	80.2
2004-02-22	6.6	22.6	35.2	30.9	75.3	83
2004-02-23	7.8	24	36.8	31.7	79.3	91.5
2004-02-24	9.6	26	37.8	32.8	81.9	93.9
2004-02-25	10.9	26.8	38.6	33.3	83.5	94.4
2004-02-26	12.1	27.4	39.4	33.4	83.8	94.8
2004-02-27	13.1	27.6	39.7	33.4	83.8	95.2
2004-02-28	14	27.8	40.1	33.7	83.9	96.2
2004-02-29	14.6	28	40.4	33.9	84.1	96.4
2004-03-01	14.8	28.1	40.9	33.9	83.9	96.6
2004-03-02	15.1	28.3	41.3	34.2	83.8	96.7
2004-03-03	15.1	28.4	41.3	34.2	83.8	96.9
2004-03-04	15.2	28.5	41.4	34.4	84.7	103.1
2004-03-05	15.4	30.5	42.7	35.4	90.3	102.6
2004-03-06	15.5	31.8	43.3	36.1	94	102
2004-03-07	15.9	33.7	44.4	37.1	96.1	101.9
2004-03-08	16.1	34.5	45.3	37.7	96.1	101.7
2004-03-09	16.2	34.9	46.1	37.7	95.3	101.7
2004-03-10	16.2	35.2	46.6	37.7	94.2	101.7
2004-03-11	16.3	35.4	46.8	37.7	92.9	101.7
2004-03-12	16.3	35.5	46.8	37.6	91.9	101.7
2004-03-13	16.3	35.6	46.6	37.5	90.6	101.7
2004-03-14	16.3	35.6	46.8	37.6	89.5	101.6
2004-03-15	16.5	35.8	47	37.9	88.6	101.7
2004-03-16	16.6	35.8	47.2	38	88.2	101.6
2004-03-17	16.7	35.8	47.2	38	88.2	102.2
2004-03-18	16.7	35.7	47	37.7	88.2	101.9
2004-03-19	16.6	35.7	47	37.6	88.2	101.7
2004-03-20	16.9	35.9	47.4	38.8	89.3	101.7
2004-03-21	17.1	36	47.4	39.3	89.5	101.9
2004-03-22	17.1	36.1	47.7	39.6	89.5	102
2004-03-23	17.1	36.1	47.8	39.8	89.5	101.9
2004-03-24	17	36.1	47.8	40.1	89.5	101.9
2004-03-25	16.9	36	47.8	40	89.3	101.7
2004-03-26	16.9	35.9	47.8	40	89.5	101.6
2004-03-27	17.3	35.8	47.8	39.8	89.3	101.6
2004-03-28	17.3	35.6	47.6	39.7	89.2	101.6
2004-03-29	17.2	35.6	47.3	39.6	89.2	101.6
2004-03-30	17.2	35.3	47.2	39.4	89.3	101.7
2004-03-31	17.3	35.1	47.2	39.3	89.3	101.7
2005-01-01	30.8	26.7	48.3	41.2	86.3	101.6
2005-01-02	30.8	26.6	48.3	41.2	86.2	101.6
2005-01-03	30.7	26.6	48.3	41.2	86	101.4
2005-01-04	30.7	26.7	48.8	41.8	86	101.7
2005-01-05	30.9	26.9	50	44	86.8	101.6
2005-01-06	31.1	27.1	50.8	45.1	87.1	101.9
2005-01-07	31.2	27.3	51.2	45.7	87.1	102
2005-01-08	31.3	27.5	52.1	46.1	87.3	101.9
2005-01-09	31.5	27.7	52.2	46.6	87.3	101.7
2005-01-10	31.7	28.5	52.5	46.6	87.3	101.7
2005-01-11	31.8	28.7	52.7	46.9	87.6	101.6
2005-01-12	32.6	29.8	55.9	48.5	94.2	103.1
2005-01-13	32.9	31.4	57	49.4	96.5	102.9
2005-01-14	33.1	32.4	58	49.9	96.8	102
2005-01-15	33.3	32.6	58.5	49.9	95.6	101.7
2005-01-16	33.2	32.9	58.7	49.9	94.3	101.6
2005-01-17	33.8	33.3	59.2	50	93.3	103.8
2005-01-18	34.6	33.5	59.6	50.5	92.4	102.2
2005-01-19	35.1	33.8	59.9	50.8	91.4	102
2005-01-20	35.6	33.9	60.3	51.1	90.3	101.9
2005-01-21	36.4	34.1	61.9	53.3	89.8	101.7
2005-01-22	37.3	34.6	64.6	56.2	90.6	102.3
2005-01-23	38	35.3	66.3	58.8	91.2	102
2005-01-24	38.6	35.8	68.4	59.8	90.8	101.7
2005-01-25	39	36.6	70.4	60.5	90	101.7
2005-01-26	40.1	37.3	73	62.9	90	105.6
2005-01-27	41.1	38.5	74.4	65.3	90.6	102.6
2005-01-28	41.8	39.1	75.9	66.9	90.9	102
2005-01-29	42.4	39.6	76.8	67.8	90.3	101.9
2005-01-30	42.9	39.9	77.9	68.7	89.5	101.7
2005-01-31	43.4	40.1	78	69.3	88.5	101.7
2005-02-01	43.7	40.3	78.2	69.7	89.5	101.9
2005-02-02	44	40.5	78.2	70	89.5	104.4
2005-02-03	44.5	40.6	78.5	70.8	88.7	102.3
2005-02-04	45	40.8	78.9	71.9	89.5	102.5
2005-02-05	45.4	41	79.4	72.6	89.6	102.8
2005-02-06	45.8	41.2	80.3	73	90.1	102.2
2005-02-07	46.1	41.3	81.1	73.4	90.1	101.9
2005-02-08	46.3	41.3	81.4	73.6	89.8	101.7
2005-02-09	46.4	41.3	81.5	73.8	89.5	101.7
2005-02-10	46.5	41.3	81.2	73.8	89.2	101.7
2005-02-11	46.6	41.2	81.1	73.8	88.7	101.7
2005-02-12	46.7	41.3	81.5	74.5	89.2	102
2005-02-13	47	41.5	81.8	76.3	89.6	102
2005-02-14	47.1	41.7	82.1	77.2	89.6	101.7
2005-02-15	47.3	41.7	82.1	77.6	89.8	102.5
2005-02-16	47.3	41.9	81.8	77.8	89.8	102
2005-02-17	47.3	41.8	81.7	77.8	89.6	101.9
2005-02-18	47.4	41.8	81.8	77.8	89.6	101.7
2005-02-19	47.5	41.8	81.5	77.8	89.5	101.7
2005-02-20	47.5	41.6	81.2	77.8	89.3	101.7
2005-02-21	47.5	41.5	80.9	77.8	89.2	101.7
2005-02-22	47.5	41.4	80.6	77.8	89.2	101.6
2005-02-23	47.5	41.3	80.2	78	88.8	101.6
2005-02-24	47.5	41.3	79.8	77.8	88.7	101.6
2005-02-25	47.4	41.1	79.7	77.8	88.7	101.6
2005-02-26	47.6	41.1	80	78.2	88.8	101.7
2005-02-27	47.8	41.2	80	78.8	89.5	102
2005-02-28	48.7	41.3	80.6	79.6	89.3	101.7
2005-03-01	48.8	41.4	80.9	80	89.2	101.7
2005-03-02	48.8	41.5	80.9	80	89.2	103.4
2005-03-03	48.7	41.8	80.9	80.2	89.3	102.3
2005-03-04	48.7	41.9	80.9	80.4	89.3	102
2005-03-05	48.7	41.9	80.9	80.6	89.3	102.3
2005-03-06	48.7	42	80.8	80.6	89.3	102.2
2005-03-07	48.7	41.9	80.8	89.2	89.2	102
2005-03-08	48.7	41.8	80.5	80.8	89.2	101.9
2005-03-09	48.6	41.7	80.2	81.2	89	101.7
2005-03-10	48.6	41.6	80	81.2	88.8	101.7
2005-03-11	48.5	41.4	79.7	81	88.7	101.7
2005-03-12	48.4	41.3	79.2	81	88.5	101.7
2005-03-13	48.4	41.1	78.8	82.6	88.4	101.7
2005-03-14	48.3	41	78.5	83	88.2	101.7
2005-03-15	48.7	41	78.9	84.4	88.8	101.6
2005-03-16	49.6	41.4	79.2	85.7	90.4	101.7
2005-03-17	49.9	41.9	79.5	86.7	91.2	101.7
2005-03-18	49.9	41.9	79.5	86.7	91.2	101.7
2005-03-19	50.1	42.2	80.6	88.2	91.9	101.7
2005-03-20	50.5	42.4	80.9	89.9	92.2	101.7
2005-03-21	50.7	42.5	81.1	90.5	92.2	101.7
2005-03-22	51.1	42.5	81.2	91	92.2	101.6
2005-03-23	51.4	42.5	81.1	91.6	92	101.7
2005-03-24	52.1	42.9	81.2	92.7	92.7	102.6
2005-03-25	52.9	43.6	81.2	93.1	93.2	105.3
2005-03-26	53.6	45	81.2	93.3	94	102.5
2005-03-27	54.2	45.5	81.7	93.5	93.7	102
2005-03-28	54.5	45.8	81.4	93.8	94.3	101.9
2005-03-29	54.7	45.8	81.2	94	94.3	102.2
2005-03-30	54.8	46	80.9	94	94.3	101.9
2005-03-31	55	46	80.8	94	94.3	101.7
2006-01-01	40	41.6	69.3	101.6	90.9	101.7
2006-01-02	40.3	41.8	69.3	101.6	91.1	101.7
2006-01-03	40.8	42.2	70.7	104.4	91.9	101.7
2006-01-04	41.8	43.1	71.6	105.3	93.2	101.9
2006-01-05	42.8	44.1	73.4	105.5	94.6	101.9
2006-01-06	43.5	44.8	74.7	104.4	95.5	101.9
2006-01-07	44.1	45.2	75.2	103.4	95.1	101.7
2006-01-08	44.6	45.5	75	103	94.5	101.6
2006-01-09	44.9	45.6	75	102.5	93.7	101.6
2006-01-10	45.2	45.6	75	102.5	93.2	101.6
2006-01-11	45.3	45.5	74.9	102.7	93.2	101.6
2006-01-12	45.4	45.4	74.6	102.3	93	101.6
2006-01-13	45.4	45.3	74.3	102.1	92.7	101.4
2006-01-14	45.4	45.2	73.8	102.1	92.5	101.2
2006-01-15	45.4	45.1	73.5	101.8	92.4	101.2
2006-01-16	45.3	45	73.1	101.6	92	100.9
2006-01-17	45.3	44.8	72.8	101.4	91.9	100.6
2006-01-18	45.2	44.6	72.2	101.1	91.6	100.3
2006-01-19	45.2	44.5	71.8	100.9	91.2	100
2006-01-20	45.2	44.3	71.2	100.7	91.2	99.7
2006-01-21	45.1	44.3	71.6	100.2	91.4	99.9
2006-01-22	45	44.2	71.3	99.8	91.1	99.9
2006-01-23	45	44.1	71	99.3	90.9	99.3
2006-01-24	44.9	44	70.7	99.5	90.9	99
2006-01-25	44.8	43.9	70.6	99.8	90.8	98.7
2006-01-26	44.7	43.8	70.4	99.5	90.6	98.4
2006-01-27	44.6	43.7	70.3	99.5	90.4	102.3
2006-01-28	44.5	43.8	69.9	100	90.6	102.3
2006-01-29	44.5	43.8	70.4	100.2	90.4	101.9
2006-01-30	44.8	44.1	72.4	102.1	92.5	101.9
2006-01-31	44.9	44.5	73.5	101.8	94	102
2006-02-01	45.1	45	75.5	102.1	95.5	101.9
2006-02-02	45.4	45.2	76.7	101.8	95.5	101.7
2006-02-03	45.4	45.3	77	101.4	94	101.7
2006-02-04	45.6	45.4	77.1	101.1	92.8	101.6
2006-02-05	45.7	45.4	76.7	100.9	91.4	101.6
2006-02-06	45.7	45.3	76.1	100.5	91.6	102
2006-02-07	45.7	45.3	75.8	100.2	92	102
2006-02-08	45.9	45.9	75.6	100.5	92.8	101.9
2006-02-09	46.1	46.3	76.1	100	93	101.9
2006-02-10	46.4	47.2	76.7	100.2	95	102.6
2006-02-11	47.3	48.1	77.7	100.9	96.3	102.9
2006-02-12	48.9	49.7	78.2	101.4	97.3	102.9
2006-02-13	49.7	50.6	79.5	101.1	97.3	102
2006-02-14	50.4	51.3	79.7	100.9	96.5	102
2006-02-15	50.8	51.6	80.2	100.7	95.5	101.9
2006-02-16	51.9	51.9	79.7	100.5	94.5	101.7
2006-02-17	53	52.1	79.7	100.5	93.5	101.7
2006-02-18	54.5	52.4	79.5	100.5	92.5	101.7
2006-02-19	55.1	52.6	79.1	100.2	92.2	102
2006-02-20	55.6	52.6	79.1	100.2	92	101.9
2006-02-21	55.9	52.9	78.8	100	92	101.7
2006-02-22	56.3	53	78.5	100.2	91.9	101.9
2006-02-23	56.6	53.3	78.5	100.2	91.6	101.7
2006-02-24	56.8	53.4	78.2	100.2	91.4	103.1
2006-02-25	57	53.4	77.6	100.2	91.1	101.7
2006-02-26	57.1	53.4	77.1	100	90.9	101.7
2006-02-27	57.2	53.3	76.7	100	90.8	101.7
2006-02-28	57.4	53.3	76.4	100	90.4	101.6
2006-03-01	57.6	53.2	76.1	99.8	90.3	101.6
2006-03-02	57.7	53.2	76.1	99.5	90.1	101.6
2006-03-03	57.8	53.1	76.4	99.5	89.8	101.6
2006-03-04	58	52.9	76.1	99.5	89.8	101.4
2006-03-05	58.5	53.1	77.3	100	90.3	101.3
2006-03-06	58.8	53.8	78.2	100.9	91.7	101.4
2006-03-07	59.6	54.3	78.3	101.8	92	101.4
2006-03-08	60	54.5	78.5	101.6	92	101.4
2006-03-09	60.5	54.7	78.6	101.4	91.9	101.4
2006-03-10	60.8	54.7	78.2	101.1	91.6	101.4
2006-03-11	61	54.8	78.8	101.1	91.6	101.9
2006-03-12	61.1	54.8	79.2	100.9	91.7	102.8
2006-03-13	61.3	55	79.4	100.9	91.6	102
2006-03-14	61.3	55	79.2	100.7	91.6	101.7
2006-03-15	61.4	55	79.1	100.5	91.4	101.7
2006-03-16	61.6	54.9	79.1	100.5	91.4	101.4
2006-03-17	61.8	55	78.8	100.5	91.2	101.3
2006-03-18	62	54.8	78.6	100.5	91.1	101.3
2006-03-19	62.1	54.7	78.8	101.8	90.9	101
2006-03-20	62.2	54.6	78.5	101.6	90.8	100.6
2006-03-21	62.4	54.8	78.8	101.6	90.8	100.3
2006-03-22	62.6	54.8	78.5	101.4	90.8	100
2006-03-23	62.8	54.9	78.2	101.1	90.6	99.7
2006-03-24	62.9	55.1	78.2	101.1	91.2	99.7
2006-03-25	63.2	56	78.2	100.9	91.4	101.2
2006-03-26	63.5	58.3	78.9	101.8	92.7	103.5
2006-03-27	63.8	61.2	79.7	101.8	93.8	103.1
2006-03-28	64	61.8	80.3	101.6	94.8	101.9
2006-03-29	64.1	62.1	82.4	103.2	96.3	101.9
2006-03-30	65.4	64.3	85.8	106.5	100.9	104.1
2006-03-31	65.9	65.6	87.9	105.3	102.6	101.9
2007-01-01	37.9	60.1	69.6	102.5	92.4	62.3
2007-01-02	38.1	60.5	70.1	102.3	92.5	62.4
2007-01-03	38.3	60.8	70.7	102.1	92.5	62.6
2007-01-04	38.9	61.1	71.3	102.7	92.5	63.2
2007-01-05	39.8	61.5	72.5	102.7	93	63.5
2007-01-06	40.7	61.8	73.4	102.5	93	63.7
2007-01-07	41.4	62	74.1	102.7	92.7	63.8
2007-01-08	42.2	62.4	75.3	102.3	93	63.9
2007-01-09	42.6	62.5	75.5	102.1	93.2	64.2
2007-01-10	43.1	62.5	75.5	101.8	93	64.2
2007-01-11	43.4	62.5	75.3	101.6	92.8	64.3
2007-01-12	43.5	62.5	75.2	101.4	92.8	64.1
2007-01-13	43.7	62.4	75.2	101.4	92.7	65.4
2007-01-14	44.2	62.4	74.9	101.1	92.5	65.7
2007-01-15	44.3	62.4	74.6	100.9	92.7	65.7
2007-01-16	44.3	62.2	74.1	100.7	92.4	65.7
2007-01-17	44.3	62	73.7	100.7	92	65.6
2007-01-18	44.6	62.2	73.7	100.7	92.4	65.7
2007-01-19	45.4	62.6	73.4	100.9	92.4	65.8
2007-01-20	45.8	62.7	73.1	100.9	92.2	65.8
2007-01-21	46.3	62.6	73	101.1	92.2	65.5
2007-01-22	46.9	62.9	73.1	101.4	93.2	68.8
2007-01-23	47.1	63.2	72.8	101.1	94	70
2007-01-24	47.4	63.4	72.7	100.9	94.3	70.1
2007-01-25	47.5	63.3	72.5	100.7	94	70.2
2007-01-26	47.7	63.4	72.7	100.9	93.8	70.4
2007-01-27	48.1	63.8	72.5	100.9	94.5	72
2007-01-28	48.3	64.3	72.5	100.7	94.6	72.2
2007-01-29	48.7	65.9	72.1	100.5	98.1	73.9
2007-01-30	49	66.8	73	101.4	100.7	74.6
2007-01-31	49.3	67.2	73.2	101.4	101	75.5
2007-02-01	49.5	67.4	73.4	101.1	100.2	75.7
2007-02-02	49.7	67.5	73.1	101.1	98.6	76
2007-02-03	49.7	67.5	73	100.9	98.6	76.1
2007-02-04	49.7	67.6	72.8	100.7	96.1	76.2
2007-02-05	49.7	67.5	72.7	100.5	94.5	76.3
2007-02-06	49.7	67.3	72.8	100.5	95.6	76.2
2007-02-07	49.8	67.2	72.8	100.5	96	76
2007-02-08	49.9	67.6	73.4	100.9	97	76
2007-02-09	50.3	68	77.3	101.8	99.2	76
2007-02-10	50.5	68.1	78.8	101.4	98.6	76.3
2007-02-11	50.6	68.1	79.4	101.1	96.6	76.1
2007-02-12	50.8	68.6	80	101.1	97.3	81.4
2007-02-13	50.9	68.7	80.2	100.9	97.1	81.8
2007-02-14	50.9	69.1	80	100.7	96	81.9
2007-02-15	50.8	69	79.8	100.5	95.6	82
2007-02-16	50.8	69	79.4	100.5	95.3	82.2
2007-02-17	50.9	69	79.7	100	95.3	82.3
2007-02-18	50.9	68.9	79.4	99.5	95.3	82.3
2007-02-19	50.9	68.9	79.5	99.5	95	82.4
2007-02-20	51	69	79.5	99.1	95	82.5
2007-02-21	51.1	69.1	80.2	99.1	95.1	82.7
2007-02-22	51	69.2	80	99.1	95.3	82.8
2007-02-23	51	69.1	79.7	99.3	95.3	82.8
2007-02-24	50.8	69.1	79.5	98.6	95.1	82.8
2007-02-25	50.7	68.9	79.1	98.6	95	82.5
2007-02-26	50.6	68.7	78.8	99.1	95.3	82.4
2007-02-27	50.8	68.7	78.9	99.3	95.6	82.5
2007-02-28	50.8	68.6	78.3	99.3	95.1	82.7
2007-03-01	50.7	68.7	78.2	99.1	95.1	82.8
2007-03-02	50.6	68.6	78	98.9	95.1	82.8
2007-03-03	50.5	68.5	77.6	98.6	94.6	82.4
2007-03-04	50.4	68.4	77.3	98.4	94.6	82
2007-03-05	50.3	68.2	76.8	98.2	94.5	81.5
2007-03-06	50.2	68	76.7	97.7	94.5	81.3
2007-03-07	50.1	67.8	76.4	97.5	94	80.9
2007-03-08	49.9	67.6	76.5	97.3	93.7	80.5
2007-03-09	49.8	67.4	76.1	97.1	94.2	80.2
2007-03-10	49.7	67.3	75.5	96.9	94.5	79.9
2007-03-11	49.5	67.4	74.9	96.9	95.1	79.7
2007-03-12	49.6	67.4	75.5	97.1	96	79.3
2007-03-13	49.6	67.4	75.3	97.5	95.8	79
2007-03-14	49.5	67.4	75.5	97.7	96.1	78.6
2007-03-15	49.6	67.5	76.4	98.2	97.8	78.8
2007-03-16	49.4	67.6	76.4	98.4	96.8	78.2
2007-03-17	49.6	68.2	76.7	98.2	96.8	78
2007-03-18	49.6	68.7	77.1	98.4	96.8	78.1
2007-03-19	49.9	68.9	78.5	98.4	97	78.2
2007-03-20	50.3	69.4	79.2	98.9	96.5	78.4
2007-03-21	50.4	69.5	79.7	99.1	95.3	78.2
2007-03-22	50.6	69.5	79.5	98.4	94.2	77.9
2007-03-23	50.7	69.5	79.7	99.3	93.7	77.4
2007-03-24	50.7	69.5	79.7	99.3	93.5	76.9
2007-03-25	50.8	69.3	79.4	99.1	93.5	76.7
2007-03-26	50.9	69.2	79.2	98.6	93.5	76.3
2007-03-27	50.8	69.1	78.9	98.4	93.3	75.7
2007-03-28	50.7	68.9	78.6	98.4	92.8	75
2007-03-29	50.6	68.7	78.2	98.4	92.8	74.6
2007-03-30	50.6	68.6	77.9	97.7	92.5	74.1
2007-03-31	50.4	68.4	77.6	97.7	92.4	73.5
2008-01-01	32.5	43.9	52.3	58.3	77	32.3
2008-01-02	32.4	43.7	52.2	58.1	76.7	32
2008-01-03	32.3	43.6	52.1	58.5	77.1	31.6
2008-01-04	32.3	43.5	52.1	58.3	77.3	31.6
2008-01-05	32.2	43.7	52.1	58.5	77	31.7
2008-01-06	32.3	43.9	53	59.3	77.6	32.2
2008-01-07	32.3	43.9	53.5	59.6	77.4	32.6
2008-01-08	32.4	43.8	53.5	59.8	77.7	32.6
2008-01-09	32.3	43.6	53.4	59.3	77.6	32.5
2008-01-10	32.3	43.5	53.4	59.3	77	32.2
2008-01-11	32.2	43.3	53.3	59	76.7	31.8
2008-01-12	32.1	43.1	52.9	58.8	77.7	31.3
2008-01-13	32.2	43.2	53.5	60.1	78.5	31
2008-01-14	32.3	43.3	54.5	61.3	78.9	30.8
2008-01-15	32.6	43.3	55.2	61.7	79.1	30.7
2008-01-16	32.6	43.4	55.2	62.9	79.1	30.8
2008-01-17	32.6	43.4	55.9	63.7	79.5	30.5
2008-01-18	32.8	44.1	56.1	64.4	79.9	31
2008-01-19	33.2	44.6	56	64.8	80.2	31.3
2008-01-20	33.7	45.1	56.4	65.5	80.4	32.5
2008-01-21	34.3	45.8	58.4	68.4	81.6	34.4
2008-01-22	34.7	46.1	59.2	69.5	82.2	35
2008-01-23	34.9	46.4	60.2	70.2	82.3	35.2
2008-01-24	35	46.5	60.3	70.8	82.8	35.3
2008-01-25	35.1	46.5	60.5	71.1	82.3	35.4
2008-01-26	35.2	46.4	60.3	71.3	82.2	35.4
2008-01-27	35.2	46.3	60.3	71.5	82	35.7
2008-01-28	35.3	46.3	60.2	71.7	81.9	35.8
2008-01-29	35.8	46.2	60.1	71.9	81.9	36
2008-01-30	36.2	47.1	62.9	75.7	84.6	36.9
2008-01-31	36.9	47.8	64.3	77.6	85.4	36.9
2008-02-01	37.4	48.1	66.5	78.4	85.9	37.2
2008-02-02	37.7	48.2	67.5	79	85.7	37.3
2008-02-03	38.1	48.3	67.9	79.6	85.9	37.3
2008-02-04	38.5	48.9	68.4	79.8	86.6	38
2008-02-05	38.9	49.2	68.2	80	87.3	40.1
2008-02-06	39.2	49.3	68.4	80.2	87.4	40.2
2008-02-07	39.4	49.5	68.2	80.4	87.6	40.4
2008-02-08	39.7	49.7	68.4	80.8	88.5	40.5
2008-02-09	39.8	49.9	68.4	81	88.8	40.6
2008-02-10	40	50.2	68.4	81.2	89.2	41.1
2008-02-11	40.1	50.5	68.2	81.2	89.2	41.2
2008-02-12	40.1	50.6	68.5	81.4	89.3	41.4
2008-02-13	40.4	51	68.5	81.6	89.8	41.6
2008-02-14	40.6	51.2	68.7	81.8	89.8	41.7
2008-02-15	40.8	51.3	68.7	82.4	89.6	41.3
2008-02-16	41	51.2	68.5	82.8	89.6	41.8
2008-02-17	41.1	51.2	68.2	83.2	89.3	41.9
2008-02-18	41.2	51.3	68.7	83.8	91.1	42.1
2008-02-19	41.6	51.3	68.7	84.2	91.9	42.1
2008-02-20	41.8	51.3	68.7	84.4	91.9	42.2
2008-02-21	42	51.4	68.8	84.9	92.2	42.2
2008-02-22	42.4	52.3	70.4	85.1	96.3	42.4
2008-02-23	42.7	53	71	85.3	96.6	42.9
2008-02-24	42.8	53.4	71.3	85.5	96.5	43.7
2008-02-25	43.2	53.9	71.8	86.3	95.6	45.2
2008-02-26	43.4	54.5	72.1	86.5	94.8	45.2
2008-02-27	43.5	54.6	72.4	86.7	94.2	46.3
2008-02-28	43.5	54.8	72.4	86.9	93.5	46.3
2008-02-29	43.6	54.9	72.5	87.1	93.7	46.4
2008-03-01	43.7	54.8	72.4	87.1	93.7	46.7
2008-03-02	43.9	54.6	72.4	87.1	93.5	46.7
2008-03-03	44	54.5	72.2	86.9	93.2	46.7
2008-03-04	44.2	54.4	72.1	86.9	93	46.7
2008-03-05	44.2	54.2	71.6	86.9	92.8	46.7
2008-03-06	44.2	54.2	71.3	86.7	92.7	46.7
2008-03-07	44.2	54.1	71	86.7	92.4	46.9
2008-03-08	44.3	53.9	70.7	86.3	92.2	46.7
2008-03-09	44.5	53.7	70.4	86.1	92	46.6
2008-03-10	44.9	53.6	70.1	85.9	91.9	46.6
2008-03-11	45	53.5	69.7	86.1	91.7	46.6
2008-03-12	45.2	53.3	69.4	86.3	91.7	46.4
2008-03-13	45.5	53.5	69.4	88	91.7	46.6
2008-03-14	46.3	53.9	69.9	89	92	49.2
2008-03-15	46.9	54.2	69.9	89.2	92.4	49.6
2008-03-16	47.2	54.4	69.9	89.5	92.7	49.9
2008-03-17	47.6	54.7	70	89.7	92.7	50
2008-03-18	49.1	55.1	70.7	90.5	93	50.5
2008-03-19	50	55.3	71	90.7	93.5	50.6
2008-03-20	50.5	55.3	71	91	93.3	50.7
2008-03-21	51	55.1	71	91.2	93.3	50.7
2008-03-22	51.2	55	70.7	91.2	91.2	50.8
2008-03-23	51.4	55.4	70.7	91.6	93.3	51
2008-03-24	51.7	55.2	71	92	93.3	51.1
2008-03-25	52.1	55.2	70.9	92	93.7	51.4
2008-03-26	52.3	55.2	70.7	92	93.8	52.1
2008-03-27	52.4	55.2	70.6	92	93.7	52.2
2008-03-28	52.7	55.3	70.7	91.8	93.3	52.2
2008-03-29	52.9	55.3	70.7	92	93.3	52.3
2008-03-30	52.9	55.4	71	92.2	94.5	53.3
2008-03-31	53	55.6	70.7	92	94.5	53.7
2009-01-01	51.1	42.6	47	76.1	76.9	38.5
2009-01-02	51.3	43.1	48.2	76.3	77.4	38.7
2009-01-03	51.7	43.5	48.6	80	78.5	39
2009-01-04	52	43.7	49.1	81.6	78.5	39.5
2009-01-05	52.4	43.9	49.5	82.6	79.1	42.2
2009-01-06	52.7	44	49.4	83.2	79.6	43.2
2009-01-07	52.9	44	49.9	83.4	79.8	43.5
2009-01-08	53	44.1	49.6	83.6	79.6	43.7
2009-01-09	53.1	44	49.6	83.8	79.6	43.9
2009-01-10	53.3	43.9	49.5	83.6	79.3	44
2009-01-11	53.7	43.9	49.5	83.6	79.5	44.1
2009-01-12	53.8	43.8	49.8	83.6	79.3	44.2
2009-01-13	53.8	43.6	49.4	83.6	79.1	44.2
2009-01-14	53.8	43.6	50.4	85.5	79.5	44.4
2009-01-15	54.2	43.8	51.6	87.3	79.3	45.1
2009-01-16	54.4	43.8	52.2	88.2	79.2	45.3
2009-01-17	54.8	43.9	53.7	90.7	80.1	45.3
2009-01-18	55.2	43.9	54.9	92	80.1	45.1
2009-01-19	55.5	43.9	55.9	92.7	80.2	45
2009-01-20	55.7	43.8	56.4	93.3	80.1	44.6
2009-01-21	55.8	43.8	56.8	94.9	80.4	49.2
2009-01-22	55.9	44.4	57.1	95.5	82	57.4
2009-01-23	56.1	45.1	57.7	96	84.3	60.5
2009-01-24	56.3	45.2	58	96.2	84.6	61
2009-01-25	56.5	45.4	60.1	96	85.9	61.2
2009-01-26	57.3	45.5	60.2	96.4	86	61.4
2009-01-27	57.9	45.4	61.3	97.5	86	61.6
2009-01-28	58.3	45.5	62.6	98.9	87.1	61.9
2009-01-29	58.8	45.6	63.8	100	87.3	62.2
2009-01-30	59.5	45.9	64	100	87.3	62.3
2009-01-31	60.4	46.4	65.2	100.7	87.9	62.6
2009-02-01	60.8	46.7	65.6	101.6	88.1	62.9
2009-02-02	61.2	46.8	65.8	101.6	88.4	63.1
2009-02-03	61.6	46.9	66.8	101.8	88.2	63.5
2009-02-04	62	47.1	66.6	101.8	88.4	64
2009-02-05	62.5	47.3	67.8	102.3	88.7	64.4
2009-02-06	62.8	47.5	69.6	103	89	64.6
2009-02-07	63	47.7	70.1	102.7	88.7	64.8
2009-02-08	63.5	47.6	70.3	103	89.8	64.8
2009-02-09	64	48	71.9	102.5	90.1	64.8
2009-02-10	64.4	48.2	72.7	103	90.1	65.2
2009-02-11	64.9	48.2	72.8	102.7	90	65.4
2009-02-12	65.7	48.5	73.5	102.7	90	65.5
2009-02-13	66.3	49.2	75.2	102.7	91.7	67.3
2009-02-14	66.8	49.6	76.2	102.7	92.7	68.4
2009-02-15	68.2	50.3	76.8	102.3	93.2	69.5
2009-02-16	69.6	51	78.2	103.4	93.8	69.5
2009-02-17	71.5	51.5	78.6	104.8	93.5	69.6
2009-02-18	72.5	51.8	79.5	104.4	93.5	69.6
2009-02-19	73.1	51.9	80.3	103.4	93.3	69.7
2009-02-20	73.5	51.8	80.5	103	93.2	69.8
2009-02-21	73.7	51.8	80.3	102.7	92.8	69.9
2009-02-22	74	51.7	81.1	102.5	93	70
2009-02-23	74.3	51.7	81.1	102.3	92.7	70.1
2009-02-24	74.9	51.5	81.5	102.3	92.8	70.1
2009-02-25	75.7	51.7	82.3	102.7	93	70.4
2009-02-26	76.1	51.7	83.6	103.2	93	70.5
2009-02-27	76.5	51.9	84.4	103	93.3	70.7
2009-02-28	77.3	52	85.2	102.7	93.3	70.7
2009-03-01	77.6	52	85.6	102.3	93.3	70.8
2009-03-02	77.9	52.1	85.8	102.1	93.2	70.8
2009-03-03	78	52	85.9	102.1	93.2	70.8
2009-03-04	78.2	51.9	85.8	102.3	92.8	70.7
2009-03-05	78.3	51.8	85.8	102.1	92.7	70.6
2009-03-06	78.3	51.7	85.5	102.1	92.5	70.5
2009-03-07	78.4	51.6	86.1	102.5	92.2	70.8
2009-03-08	78.4	51.4	85.8	102.1	92	70.8
2009-03-09	78.6	51.5	86.1	102.3	91.9	70.8
2009-03-10	79	51.7	85.9	102.1	92.7	71
2009-03-11	79.2	51.9	85.6	102.1	93.2	71.1
2009-03-12	79.5	52.1	86.2	103	93.7	71.4
2009-03-13	79.8	52.3	86.9	103	93.5	71.6
2009-03-14	80.3	52.5	87.5	102.7	94.2	73
2009-03-15	80.7	52.7	87.9	102.7	94.2	73.1
2009-03-16	81	52.8	88.4	102.3	94.3	73.2
2009-03-17	81.2	52.8	88.4	102.1	94.3	73.3
2009-03-18	82.2	53.2	89.8	102.3	96.1	73.4
2009-03-19	83.1	53.6	90.4	102.3	98.6	83.3
2009-03-20	83.6	54	90.4	102.1	99.5	83.4
2009-03-21	84	54.1	91	101.8	98.8	83.5
2009-03-22	84	54.1	92.4	101.8	97.8	83.5
2009-03-23	84.5	54.1	92.9	101.6	96.5	83.7
2009-03-24	84.8	54	93.5	101.6	96.1	83.8
2009-03-25	85.1	53.9	93.3	101.6	96.1	84.4
2009-03-26	85.2	53.9	92.9	101.4	95.8	84.4
2009-03-27	85.4	53.8	92.1	101.4	95.8	84.5
2009-03-28	85.5	53.7	90.9	101.4	95.6	84.5
2009-03-29	85.8	53.6	91.2	102.3	95.5	84.7
2009-03-30	86.1	53.5	91	102.1	95.1	84.9
2009-03-31	86.3	53.4	90.9	101.8	95.1	85.4
2010-01-01	96.2	69.1	72.4	103	90.4	107.8
2010-01-02	96.8	72.6	73.1	103	93.7	104.7
2010-01-03	96.9	74	74.6	103.7	97.3	103.4
2010-01-04	96.7	74.6	77.1	103.4	98	102.5
2010-01-05	96.4	74.9	77.1	103.2	97.6	102.5
2010-01-06	96.8	75.3	75.8	103	97.5	102.8
2010-01-07	97	75.6	73.8	103.4	97.3	102.3
2010-01-08	97.4	76	74.6	104.8	98.1	102.2
2010-01-09	97.4	76.3	74.4	107.7	98.5	102.2
2010-01-10	97.4	76.6	76.1	107.2	98	102.3
2010-01-11	97.2	76.8	77	105.5	98.1	102.2
2010-01-12	97.4	77.4	77.7	104.6	98.8	102.2
2010-01-13	97.3	77.7	74.7	103.4	101	102.2
2010-01-14	97.1	77.8	74.4	103	102.1	102.2
2010-01-15	96.9	77.7	75.2	103.7	101.7	102.2
2010-01-16	96.4	77.6	76.2	103.7	101.2	102.3
2010-01-17	96.7	77.9	78.8	103.4	101.4	102.5
2010-01-18	96.8	78	76.8	103.2	101.7	102.2
2010-01-19	96.8	78.6	76.8	103.7	102.6	102.3
2010-01-20	96.8	79.7	81.5	106.2	106.1	102.3
2010-01-21	96.7	81.1	83	109.6	107.7	102.5
2010-01-22	96.7	83.2	87.6	110.5	107.8	102.6
2010-01-23	96.5	84.1	86.9	106.9	106.1	102.2
2010-01-24	96.9	85.3	88.7	106.5	105.2	102.5
2010-01-25	97.6	86.2	88.1	108.1	105.4	102.3
2010-01-26	98.7	86.7	87.3	108.4	104.3	102.2
2010-01-27	99.1	87.5	87.5	107.7	104.5	102.2
2010-01-28	99.3	88.2	87.8	106.9	105.2	102.2
2010-01-29	99.6	89.1	89.2	106.5	105.9	102.3
2010-01-30	99.8	89.2	85.5	105.8	104.8	102.2
2010-01-31	99.5	89.3	83	105.5	103.6	102.2
2010-02-01	99.1	89.4	85.2	106.9	102.9	102
2010-02-02	98.9	89.6	84.4	106.2	102.9	102.2
2010-02-03	98.8	89.5	83.5	105.5	102.2	102
2010-02-04	98.6	89.8	84.4	104.6	102.1	102
2010-02-05	98.3	89.9	85	104.4	101.2	102
2010-02-06	97.9	89.9	84.7	105.1	100.9	101.9
2010-02-07	97.5	89.7	84.7	104.8	100.3	101.9
2010-02-08	97	89.7	85.8	104.4	99.8	101.9
2010-02-09	96.7	89.5	86.6	103.9	99.2	101.9
2010-02-10	96.4	89.4	87.2	103.7	98.6	102.3
2010-02-11	96.3	89.7	85.2	103.7	98.8	102.2
2010-02-12	96.2	89.8	83.6	103.7	99.7	102.2
2010-02-13	95.9	89.8	83	103.7	99.2	102
2010-02-14	95.7	89.6	83.8	103.2	98.5	101.9
2010-02-15	95.6	89.5	84	103	97.6	101.9
2010-02-16	95.4	89.3	84.1	102.7	97.1	102
2010-02-17	95.2	89.1	84.1	102.5	96.6	101.9
2010-02-18	95.4	89.6	84.9	103	97.3	102.3
2010-02-19	95.4	89.8	82	103.2	97.3	102.2
2010-02-20	95.3	90	82	103	96.6	102
2010-02-21	95.1	89.8	82.1	102.5	96.1	101.9
2010-02-22	95	89.6	82.1	102.5	95.1	101.9
2010-02-23	94.8	89.6	82.7	102.7	96.3	101.9
2010-02-24	94.6	89.7	82.9	102.7	95.8	102.6
2010-02-25	94.5	90.3	84.3	104.8	97	105.1
2010-02-26	94.4	91.1	85	105.8	99.2	104.2
2010-02-27	94.3	91.6	85.3	104.6	100	102.6
2010-02-28	94	91.6	86.4	103.9	99.7	102.2
2010-03-01	94.1	92	84.7	104.6	100	102.6
2010-03-02	94.8	92.4	84.1	104.1	100	102.6
2010-03-03	95.3	92.5	84.9	103.9	99.3	102.2
2010-03-04	95.8	92.6	85.3	103.7	99	102.2
2010-03-05	96	92.6	85.2	103.2	98.5	102
2010-03-06	96	92.5	85	103	98	102
2010-03-07	96.6	93	86.1	103.4	98.1	102.3
2010-03-08	96.6	92.9	85	103.4	98	102.2
2010-03-09	96.4	92.9	84.9	103.2	97	102.2
2010-03-10	96.2	92.8	85.2	103	96.5	102
2010-03-11	95.9	92.6	85	102.7	95.8	102
2010-03-12	95.6	92.5	84.9	102.5	95	102
2010-03-13	95.3	92.3	84.9	102.3	94.6	101.9
2010-03-14	94.9	92.1	85	102.5	94	101.9
2010-03-15	94.9	92	85.2	102.7	93.3	102
2010-03-16	94.9	91.8	85.6	102.7	92.4	102
2010-03-17	94.9	91.7	85.6	103	92.2	102
2010-03-18	94.9	91.5	85.6	102.7	91.7	102
2010-03-19	94.8	91.3	85.8	102.5	91.6	101.9
2010-03-20	95	91.1	85.8	102.3	91.6	102
2010-03-21	95.1	91.1	86.1	102.3	91.6	102.2
2010-03-22	95.7	91.1	85.8	102.7	91.7	102.2
2010-03-23	95.7	91.1	85.8	102.7	91.7	102.2
2010-03-24	96.4	90.7	85.5	103	91.4	102
2010-03-25	96.6	90.5	85.8	102.7	91.4	101.9
2010-03-26	96.9	90.3	86.9	102.5	91.4	101.9
2010-03-27	97.2	90.1	88.7	102.5	92	101.9
2010-03-28	97.3	89.9	89.2	102.5	92	102
2010-03-29	97.4	89.7	89	102.7	91.7	101.9
2010-03-30	97.8	90.2	90.1	104.8	93.5	102.3
2010-03-31	98.1	90.5	91.8	104.8	94.2	103.4
2011-01-01	74.9	66.3	84.7	74.9	86.6	102
2011-01-02	75.3	66.4	84.6	74	87	102.3
2011-01-03	76.3	67.3	85	76.5	89	102.8
2011-01-04	78.9	68.3	84.6	76.8	90.4	102.8
2011-01-05	80.6	69	82.9	77.8	92	102.3
2011-01-06	81.8	69.6	83.6	78.8	93.7	102.2
2011-01-07	82.9	70	82.6	80.2	95	102.2
2011-01-08	83.8	71.2	82.1	82.8	96.5	102.3
2011-01-09	84.4	72	81.2	85.9	97.3	102.8
2011-01-10	85	72.9	81.2	89.5	97.8	102.3
2011-01-11	86.5	74.5	82.4	91.2	100.3	103.5
2011-01-12	88.2	76	84.6	92.2	101.5	102.8
2011-01-13	89.3	77	85.2	93.3	102.1	103.1
2011-01-14	92.5	77.8	85.5	100	103.8	102.6
2011-01-15	94	78.4	86.7	100.5	103.8	102.3
2011-01-16	94.4	78.6	85.5	101.1	102.9	102
2011-01-17	95	79.1	84.3	102.1	103.6	102
2011-01-18	95.6	79.4	82.7	102.3	102.9	102.2
2011-01-19	96.1	79.9	82.1	102.3	103.8	102.3
2011-01-20	96.2	80.6	80.8	102.3	103.3	102
2011-01-21	96.4	80.7	79.1	102.3	102.6	102
2011-01-22	96.4	80.7	78	102.3	102.1	102
2011-01-23	96.2	80.5	76.4	103.4	100.9	102
2011-01-24	95.9	80.3	76.7	104.6	100	103.1
2011-01-25	95.5	80.4	77.4	103.4	99.2	102.3
2011-01-26	95.1	80.2	78	103.4	98.5	102.2
2011-01-27	94.7	80	78.6	103	97.6	102
2011-01-28	94.3	79.8	78.8	102.7	97.5	102.2
2011-01-29	93.9	79.7	78.6	102.3	96.6	102
2011-01-30	93.4	79.4	79.1	102.3	96.1	101.9
2011-01-31	92.8	79.4	79.1	102.3	95.3	101.9
2011-02-01	92.3	79.2	78.6	102.1	95.1	101.9
2011-02-02	91.8	79	78.5	101.6	94.6	101.9
2011-02-03	91.6	79.3	78.9	102.7	94.5	102.2
2011-02-04	91.3	79.6	79.7	102.7	94.5	102
2011-02-05	90.7	79.7	80.2	102.5	94.2	102
2011-02-06	90.1	79.6	80.5	102.3	94.2	101.9
2011-02-07	89.5	79.5	80.5	101.8	94.2	101.9
2011-02-08	89	79.4	80.6	101.4	94.8	101.9
2011-02-09	89	79.4	80.6	101.4	94.8	101.9
2011-02-10	88.4	79.2	80.3	101.4	95	101.9
2011-02-11	88.2	79	80.3	101.8	95.1	101.9
2011-02-12	88.1	78.9	80.8	102.3	95	101.9
2011-02-13	87.9	78.7	81.5	101.8	95	101.9
2011-02-14	87.7	78.5	81.5	101.4	95	101.9
2011-02-15	87.7	78.4	81.7	101.1	95	102.3
2011-02-16	87.8	78.6	81.8	101.1	95.1	102.5
2011-02-17	87.8	78.9	82.4	101.8	95.1	102.3
2011-02-18	87.8	78.9	83.2	102.3	95.3	102
2011-02-19	87.6	78.9	83.5	102.7	95.5	101.9
2011-02-20	87.4	78.8	83.6	102.3	95.3	101.9
2011-02-21	87.2	78.7	83.5	101.8	94.8	101.9
2011-02-22	87.1	78.8	83.8	102.1	94.6	101.7
2011-02-23	86.8	78.7	84.1	102.1	95.3	101.6
2011-02-24	86.7	78.7	84	101.8	95.5	101.7
2011-02-25	86.5	78.6	84.1	101.8	95.5	101.7
2011-02-26	86.3	78.5	84	101.6	95.3	101.6
2011-02-27	86.2	78.3	84	101.4	95.1	101.4
2011-02-28	86.3	78.3	84	102.1	98.3	101.2
2011-03-01	87.7	79	85.5	102.3	102.1	103.9
2011-03-02	88.1	79.6	85.6	102.5	102.7	102.5
2011-03-03	88.3	80.1	87.2	103	102.4	102.9
2011-03-04	88.6	80.3	87.6	103.4	101.5	102.3
2011-03-05	88.8	80.5	86.7	103.2	101	102.2
2011-03-06	89	80.5	85.3	103	100.3	102
2011-03-07	89.3	80.5	84.1	102.7	99.8	101.9
2011-03-08	89.4	80.5	83.8	102.5	99.3	101.9
2011-03-09	89.5	80.5	83.6	102.3	98.6	101.7
2011-03-10	89.6	80.4	84	102.1	98.1	101.9
2011-03-11	89.6	80.3	83.8	101.8	97.5	101.9
2011-03-12	89.5	80.2	83.8	101.6	96.8	101.9
2011-03-13	89.3	80	83.6	101.4	96.1	101.9
2011-03-14	89	80	84	101.1	96	101.9
2011-03-15	88.8	79.9	84.1	101.1	95.3	103.2
2011-03-16	88.4	80.3	84.1	101.1	96.1	107.1
2011-03-17	88.2	81.1	84.1	101.1	98	103.5
2011-03-18	88.1	81.3	84.1	100.9	98.6	102.5
2011-03-19	88.1	81.4	84.9	101.8	98.1	102.2
2011-03-20	88.2	81.5	84.9	101.8	98.6	103.4
2011-03-21	88.1	81.9	85.2	102.1	99.3	103.4
2011-03-22	88	82.1	85	102.1	100	102.3
2011-03-23	87.9	82.1	85.2	101.8	99.8	102.2
2011-03-24	87.7	82.1	86.1	101.4	99.3	102
2011-03-25	87.5	82.1	86.4	101.4	99	102
2011-03-26	87.3	82.1	86.6	101.8	98.5	102
2011-03-27	87.1	82	86.4	101.8	98	102
2011-03-28	86.9	81.9	86.7	101.8	97.5	101.9
2011-03-29	86.8	82.1	86.6	101.8	96.8	102.2
2011-03-30	87.1	82.3	86.7	101.8	96.1	103.4
2011-03-31	87.3	82.8	86.6	101.8	96	103.4
2012-01-01	67.3	51.1	56.6	48.8	91.7	97.2
2012-01-02	67.8	51.2	57.3	49.4	92.4	103.2
2012-01-03	67.9	53	57.3	49.6	93	102.5
2012-01-04	67.9	54.3	57.1	49.6	93	102.2
2012-01-05	67.8	53.3	57	49.3	93	102
2012-01-06	67.9	53.3	57.3	49.3	92.8	101.9
2012-01-07	67.9	53.7	57.7	48.8	93.5	102
2012-01-08	67.9	53.9	58.5	48.7	93.8	101.9
2012-01-09	67.9	53.7	58.8	48.5	94	102.2
2012-01-10	67.9	53.9	58.9	48.4	93.8	102.2
2012-01-11	68.1	54	59.6	48.4	94.2	102
2012-01-12	68.1	54	60.1	48.5	94.2	101.9
2012-01-13	68.3	54.1	60.3	48.4	94	101.9
2012-01-14	68.4	54	60.3	48.1	93.8	101.9
2012-01-15	68.5	53.9	60.3	47.9	93.7	101.9
2012-01-16	68.8	54.4	60.8	48.5	94.2	102.5
2012-01-17	69.5	54.8	61.5	48.7	94.8	102.3
2012-01-18	70.5	55.5	63.8	49.9	96.8	101.9
2012-01-19	71.4	56.2	65.5	50.6	98	102.5
2012-01-20	72.3	57	67.4	51.6	98.5	102.2
2012-01-21	72.7	57.7	68.7	51.9	98.3	102.2
2012-01-22	73.1	58.1	70	53.9	97.8	102
2012-01-23	73.5	58.9	71.6	55.2	97	102.2
2012-01-24	73.7	59.2	72.7	56	96.1	102
2012-01-25	73.9	59.7	73.5	56.7	95.3	102.2
2012-01-26	74	60.5	74	57.1	94.8	102.6
2012-01-27	74.3	61.2	74.6	57.2	95.6	103.8
2012-01-28	74.8	62.2	77.3	61	98	103.4
2012-01-29	75.3	63.1	78.8	62.2	98.3	102.6
2012-01-30	75.7	63.3	79.8	62.7	97.6	102.3
2012-01-31	75.8	63.5	79.8	63.2	96.5	102
2012-02-01	76	63.6	80	63.6	95.6	102
2012-02-02	76	63.7	80	63.7	94.5	101.9
2012-02-03	76.1	63.7	79.8	63.7	93.5	101.9
2012-02-04	76.2	63.6	79.8	63.9	92.8	102
2012-02-05	76.1	63.5	79.7	63.7	92.7	101.9
2012-02-06	76	63.4	79.7	63.6	92.4	101.9
2012-02-07	75.9	63.3	79.5	63.6	92.2	101.9
2012-02-08	75.8	63.1	79.4	63.6	92	101.7
2012-02-09	75.8	62.9	79.8	63.6	91.9	101.7
2012-02-10	75.6	62.9	80	63.4	91.7	101.7
2012-02-11	75.6	62.9	80.5	64.1	92	101.9
2012-02-12	76.1	63.2	81.7	64.4	92.5	102.2
2012-02-13	76.6	63.3	84.4	67.7	93.3	102.3
2012-02-14	76.7	63.5	86.1	68.7	93.5	102.2
2012-02-15	76.7	63.4	85.6	69.7	93.5	102
2012-02-16	76.7	63.4	85	70.4	93.3	101.9
2012-02-17	76.7	63.3	83.6	70.6	93.2	101.9
2012-02-18	76.6	63.1	83.5	70.8	93	101.7
2012-02-19	76.5	63	83.3	72	92.7	101.7
2012-02-20	76.5	62.8	83.2	71.1	92.5	101.6
2012-02-21	76.5	62.7	83	71.3	92.4	101.3
2012-02-22	76.6	62.5	82.7	72.4	92.2	101.2
2012-02-23	76.5	62.5	82.7	72.6	91.9	100.7
2012-02-24	76.5	62.4	82.7	73	91.7	100.7
2012-02-25	76.4	62.3	82.7	73.2	91.3	100.3
2012-02-26	76.4	62.1	83.2	73.6	91.3	100.3
2012-02-27	76.5	62	83	73.8	91.9	100
2012-02-28	76.5	62	82.9	74.7	91.7	99.7
2012-02-29	76.5	61.8	82.4	75.5	91.6	99.4
2012-03-01	76.4	61.6	82	75.3	91.2	99.1
2012-03-02	76.3	61.4	81.8	75.3	90.9	98.9
2012-03-03	76.5	61.3	82	75.5	91.4	98.7
2012-03-04	76.4	61.2	81.7	75.3	91.1	98.4
2012-03-05	76.3	60.9	81.2	75.3	90.8	98.1
2012-03-06	76.3	60.7	80.8	75.3	90.4	97.6
2012-03-07	76.1	60.5	80.3	75.1	90.1	97.2
2012-03-08	76	60.3	79.8	74.7	89.8	96.6
2012-03-09	75.8	59.9	79.4	74.5	89.5	96
2012-03-10	75.6	59.7	78.9	74.2	89.2	95.6
2012-03-11	75.8	59.5	80	77	89	95.1
2012-03-12	75.7	59.3	79.7	78.2	88.7	94.5
2012-03-13	75.5	59.2	79.7	79	88.5	94.1
2012-03-14	75.4	59.3	79.4	80	88.4	94.1
2012-03-15	75.3	59.2	79.5	80.8	88.5	94.1
2012-03-16	75.4	59.5	79.8	81.6	89.2	95.3
2012-03-17	75.2	59.5	80.2	82.4	89.3	97.2
2012-03-18	75.2	59.4	80.3	82.8	89.3	97.2
2012-03-19	75	59	80.2	82.8	89	97.4
2012-03-20	74.9	59.2	80	83.2	88.8	97.3
2012-03-21	74.8	59.1	79.7	83.2	88.5	97
2012-03-22	74.6	58.8	79.4	83.2	88.2	96.6
2012-03-23	74.7	58.8	80	84	89.6	97
2012-03-24	74.6	58.8	80	84.4	89.8	97.2
2012-03-25	74.5	58.7	80.2	84.9	89.6	97.3
2012-03-26	74.5	58.6	80	84.9	89.6	97
2012-03-27	74.4	58.5	80	84.9	89.3	96.7
2012-03-28	74.4	58.3	79.8	84.9	89.8	96.7
2012-03-29	74.4	58.2	79.5	85.1	90.1	98.6
2012-03-30	74.3	58.1	79.2	85.1	90	98.3
2012-03-31	74.2	57.9	78.9	85.1	89.8	98.1
2013-01-01	48.8	41.5	59.2	82.6	93.7	49.9
2013-01-02	48.8	41.5	59.4	83.2	92.5	50.2
2013-01-03	48.8	41.6	59.4	83.2	91.9	54
2013-01-04	48.7	41.7	59.5	83.2	91.2	55.3
2013-01-05	48.7	41.8	59.5	83	90	55.3
2013-01-06	48.6	41.7	59.4	82.8	88.8	55.7
2013-01-07	48.5	42.1	59.8	82.6	87.9	56.4
2013-01-08	48.4	42.1	59.6	82.6	87	56.5
2013-01-09	48.3	42.8	59.6	82.6	87.3	57
2013-01-10	48.3	43.5	60.1	83	90.4	60.2
2013-01-11	48.9	45.5	60.5	84.6	92.4	67.2
2013-01-12	49.2	46.4	60.9	84.4	93.8	67.5
2013-01-13	49.7	47.5	61.6	84.6	94	67.8
2013-01-14	50.2	48.3	62.6	85.3	93.5	68.2
2013-01-15	50.7	49	64.2	86.1	93.8	68.5
2013-01-16	51.1	49.5	65.3	87.1	93.7	68.7
2013-01-17	51.6	50	66.1	87.2	94.2	68.9
2013-01-18	51.8	50.4	66.6	88	93.7	69.3
2013-01-19	51.9	50.9	66.9	88.4	93.2	69.5
2013-01-20	52	51	66.9	89	92.7	69.6
2013-01-21	52.1	51.1	66.9	89	92.4	72.6
2013-01-22	52.1	51.5	66.9	89.2	92	73.9
2013-01-23	52	51.7	66.8	89.2	92	74.1
2013-01-24	52.1	51.8	66.9	90.1	91.7	74.5
2013-01-25	52.3	52.2	67.1	90.3	91.1	75.1
2013-01-26	52.2	53.4	67.2	90.5	90.9	75.5
2013-01-27	52.3	53.9	67.4	90.7	91.6	79.2
2013-01-28	52.3	53.3	67.4	90.7	91.7	79.6
2013-01-29	52.4	53.4	67	90.7	91.6	78.8
2013-01-30	52.4	53.5	67.2	90.7	91.2	80.1
2013-01-31	52.3	53.5	67.1	90.5	90.8	80.3
2013-02-01	52.3	53.5	66.9	90.5	90.3	80.4
2013-02-02	52.4	53.6	67.5	92.5	89.6	80.4
2013-02-03	52.3	53.7	67.5	93.3	91.4	80.7
2013-02-04	52.4	54.3	67.5	93.8	91.4	81.9
2013-02-05	52.6	54.9	67.4	94.2	91.6	84.3
2013-02-06	52.6	55.3	67.4	94.2	91.4	84.4
2013-02-07	52.7	55.5	67.2	94.2	91.2	84.5
2013-02-08	53.1	55.7	67.2	94.4	91.6	84.9
2013-02-09	53.6	56.2	67.5	95.1	93	85.4
2013-02-10	54.1	56.4	67.7	95.3	92.8	85.4
2013-02-11	54.7	56.6	67.7	95.5	94.2	85.7
2013-02-12	54.9	56.7	67.7	95.3	93.8	85.8
2013-02-13	55.1	56.9	67.8	95.5	96.1	86
2013-02-14	55.4	57.6	67.5	95.5	98.3	86.5
2013-02-15	55.7	57.8	67.5	95.1	99.2	86.6
2013-02-16	56	58.2	67.8	95.1	99.3	86.6
2013-02-17	56.2	58.4	67.9	95.1	99.5	86.9
2013-02-18	56.3	58.5	67.8	94.9	99.5	87
2013-02-19	56.6	58.9	67.8	94.9	99.3	87.1
2013-02-20	56.8	59.1	68.2	96.2	98.6	87.1
2013-02-21	56.8	59.1	68.5	96.9	98.1	87.1
2013-02-22	56.7	59.2	68.5	96.6	97.5	87.4
2013-02-23	56.8	59.2	69	96.9	98.8	94.4
2013-02-24	56.8	59.4	69.3	96.6	99.2	94.9
2013-02-25	56.9	59.4	69.9	96.4	99.3	95.1
2013-02-26	56.9	59.4	70.4	96.4	98.8	95.2
2013-02-27	57.1	59.7	72.5	101.8	100.3	96.7
2013-02-28	57	59.8	73.4	103.4	100.3	97.2
2013-03-01	57	59.8	74.1	103.2	100.2	97.3
2013-03-02	57.1	59.8	74.6	102.7	99.3	97.4
2013-03-03	57.1	59.7	74.6	102.7	98.6	97.9
2013-03-04	57.1	59.6	74.6	102.7	98	98.1
2013-03-05	57.1	59.6	74.9	102.5	97.6	98.1
2013-03-06	57	59.6	74.7	102.3	97.1	98.9
2013-03-07	57	59.7	74.6	102.5	96.8	99.3
2013-03-08	57.1	59.6	74.6	102.7	97	99.3
2013-03-09	57.1	59.5	75.2	102.5	96.6	99.6
2013-03-10	57.5	59.9	75.9	104.1	97.5	100.1
2013-03-11	57.9	60	76.4	104.1	97	100.7
2013-03-12	58.1	60.3	76.7	104.4	97.5	102.5
2013-03-13	58.4	60.4	77	104.4	97.3	102.5
2013-03-14	58.6	60.7	77.4	104.1	97.1	103.6
2013-03-15	58.7	60.8	77.3	103.7	97.1	102.9
2013-03-16	58.7	60.8	77.3	103	96.8	102.5
2013-03-17	58.9	61	77.6	102.5	96.3	102.3
2013-03-18	59.4	62.5	78.3	103	99.3	106
2013-03-19	59.8	64.1	79.1	102.5	101.5	102.6
2013-03-20	60.1	64.6	79.7	102.3	101.9	102.3
2013-03-21	60.4	64.7	80.8	102.5	101.7	102.2
2013-03-22	60.7	64.9	81.2	102.3	100.9	102.2
2013-03-23	60.9	65	81.2	102.3	100.3	102.2
2013-03-24	61.1	65	81.5	102.1	99.7	102.6
2013-03-25	61.4	65.2	81.8	102.3	99.3	102.3
2013-03-26	61.6	65.2	82.4	101.8	99.7	102.6
2013-03-27	61.8	65.2	83.5	102.7	100	102.3
2013-03-28	61.9	65.3	84.3	102.7	99.2	102.9
2013-03-29	62	65.4	84.7	102.5	99.5	102.6
2013-03-30	62	65.4	85	102.1	99.5	102.9
2013-03-31	62.1	65.4	85.2	101.8	99.2	102.6
2014-01-01	27.2	46.3	69	74.3	83.7	101.2
2014-01-02	27.1	46.3	69.3	74.3	84.9	101.7
2014-01-03	27	46.3	69.3	73.8	84.6	101.7
2014-01-04	26.9	46.4	69.1	73.4	84.3	101.4
2014-01-05	26.7	46.4	68.7	73	84.9	103.1
2014-01-06	26.6	46.3	68.2	72.8	84.8	102.3
2014-01-07	26.4	46.2	67.9	72.3	84.8	101.9
2014-01-08	26.1	46	67.5	71.7	84.8	101.7
2014-01-09	25.9	45.8	67.2	71.3	84.8	101.7
2014-01-10	25.8	45.6	66.8	70.8	84.5	101.3
2014-01-11	25.5	45.3	66.6	70.4	84.2	101.2
2014-01-12	25.3	45.1	66.3	70	85.6	101
2014-01-13	25.2	44.9	66.1	69.7	86	101.3
2014-01-14	25.2	44.9	65.8	69.7	88.5	102.5
2014-01-15	25.1	45	66.1	69.7	90.4	101.9
2014-01-16	25	45.2	66.1	69.3	90.9	101.9
2014-01-17	24.8	45.7	66.6	69.5	92.5	101.7
2014-01-18	24.8	45.5	66.9	69.1	93.5	101.9
2014-01-19	24.6	45.9	66.9	68.7	93.2	101.9
2014-01-20	24.4	45.8	66.6	68.4	93.5	101.7
2014-01-21	24.2	45.7	66.2	67.8	93.2	101.4
2014-01-22	24	45.8	65.8	67.5	93.7	101.7
2014-01-23	23.8	45.7	66.6	67.1	94	101.4
2014-01-24	23.7	45.8	69	66.8	93.8	101.3
2014-01-25	23.4	45.9	69.6	66.4	93.5	101
2014-01-26	23.3	45.8	69.4	65.9	93.5	100.7
2014-01-27	23.1	45.6	69	65.5	93.5	100.4
2014-01-28	22.9	45.4	68.5	65	93.3	100
2014-01-29	22.7	45.1	68.1	64.4	93.3	99.7
2014-01-30	22.4	44.9	67.7	63.9	93	99.3
2014-01-31	22.2	44.7	67.2	63.2	92.7	98.7
2014-02-01	21.9	44.4	66.8	62.5	92.4	98.1
2014-02-02	21.7	44.1	66.3	62	92	97.6
2014-02-03	21.4	43.9	65.9	61.5	91.7	97
2014-02-04	21.2	43.5	65.5	61	91.6	96.4
2014-02-05	20.9	43.2	65.2	60.3	91.2	95.7
2014-02-06	20.6	42.9	64.8	59.8	90.9	95.1
2014-02-07	20.4	42.6	64.3	59.1	90.6	94.4
2014-02-08	20.1	42.3	63.9	58.5	90.3	93.8
2014-02-09	19.8	42	63.5	57.8	90	93.1
2014-02-10	19.6	41.6	63	57.1	89.6	92.4
2014-02-11	19.4	41.3	62.6	56.7	89.3	91.6
2014-02-12	19.1	41	62.2	56	89	90.8
2014-02-13	18.8	40.6	61.8	55.4	88.7	89.9
2014-02-14	18.7	40.4	61.3	55	88.8	89.8
2014-02-15	18.6	40.2	61.5	55.2	88.8	94.1
2014-02-16	18.5	40.2	61.5	55.5	89.5	94.8
2014-02-17	18.5	40.3	62.8	56	91.7	95.6
2014-02-18	18.4	40.2	63.6	56.7	92.8	96.9
2014-02-19	18.2	40.2	64.6	56.5	93.7	96.7
2014-02-20	17.9	39.9	65.3	56.2	93.7	96.9
2014-02-21	17.7	39.7	66.1	55.8	93.7	96.6
2014-02-22	17.5	39.5	66.1	55.5	93.8	96.3
2014-02-23	17.4	39.4	66.9	55.7	93.8	96
2014-02-24	17.1	39.2	67.1	55.7	93.5	95.5
2014-02-25	16.9	39	66.9	55.8	93.5	94.9
2014-02-26	16.8	38.9	67.2	55.8	93.5	94.4
2014-02-27	16.6	38.8	67.5	55.5	93.7	93.8
2014-02-28	16.4	38.8	67.7	55.8	94.3	93.3
2014-03-01	16.6	38.9	68.1	56.3	94.5	93.1
2014-03-02	16.5	38.8	68.4	56.5	94.5	93
2014-03-03	16.4	38.6	68.7	56.7	94.3	93.1
2014-03-04	16.2	38.4	68.5	56.3	94.3	92.9
2014-03-05	16.1	38.3	68.7	56.3	94.3	92.3
2014-03-06	16	38.3	69	56.7	94.2	91.8
2014-03-07	15.8	38.1	69.1	56.8	94.2	91.2
2014-03-08	16	38	70	58	95	90.8
2014-03-09	16.1	38.3	70.6	58.6	96	90.8
2014-03-10	16	38.3	71	58.6	95.6	90.8
2014-03-11	15.8	38.4	71.2	58.8	96.3	91
2014-03-12	15.7	38.5	72.8	59	98	90.8
2014-03-13	15.6	38.5	74	59.1	97.8	90.8
2014-03-14	15.5	38.5	74.4	59.1	97.6	90.6
2014-03-15	15.3	38.4	75.3	59	96.6	90
2014-03-16	15.2	38.2	75.6	59.5	95.6	89.4
2014-03-17	15	38	75.9	59.3	94.5	88.7
2014-03-18	14.9	37.8	76.1	59.1	93.8	87.9
2014-03-19	14.7	37.6	76.1	59	93	87.1
2014-03-20	14.6	37.4	75.9	58.6	92	86.2
2014-03-21	14.5	37.2	75.9	58.6	91.7	85.6
2014-03-22	14.6	37.1	76.2	58.6	91.7	85.6
2014-03-23	14.6	37.2	76.4	58.6	91.9	94.6
2014-03-24	14.5	37.8	76.4	58.6	92.7	96.2
2014-03-25	14.3	37.9	76.5	58.3	93	96.3
2014-03-26	14.1	37.9	76.5	58.1	92.7	96.3
2014-03-27	14	37.8	76.7	57.8	92.4	96.3
2014-03-28	13.8	37.6	76.7	57.6	92.4	96.4
2014-03-29	13.6	37.5	76.7	57.3	92.4	96.4
2014-03-30	13.5	37.4	76.5	57	92.4	96.4
2014-03-31	13.4	37.3	77	56.8	94.6	96.6
2015-01-01	7.2	12.1	40.6	31.4	71.9	32.5
2015-01-02	7.1	12	40.6	31	72.1	31.9
2015-01-03	7.1	12	40.5	31	72	31.4
2015-01-04	7.1	11.9	40.3	30.9	72	31.1
2015-01-05	7	11.8	40	30.8	72.1	30.4
2015-01-06	6.9	11.8	40	30.9	71.9	29.8
2015-01-07	6.8	11.7	39.9	30.9	71.6	29.3
2015-01-08	6.8	11.7	39.9	30.9	71.3	29
2015-01-09	6.7	11.6	39.9	30.8	71	28.7
2015-01-10	6.6	11.6	39.7	30.6	70.9	28.3
2015-01-11	6.6	11.4	39.5	30.3	70.6	27.9
2015-01-12	6.5	11.3	39.2	30.2	70.3	27.5
2015-01-13	6.4	11.3	39.8	30.2	70.1	27.1
2015-01-14	6.3	11.1	40	30	69.8	26.5
2015-01-15	6.2	10.9	40	29.7	70.1	25.7
2015-01-16	6.1	10.8	39.9	29.6	69.9	25.1
2015-01-17	6	10.6	39.7	29.4	69.7	24.5
2015-01-18	5.9	10.5	39.3	29.1	69.4	23.9
2015-01-19	5.8	10.4	38.9	28.8	69.1	23.2
2015-01-20	5.6	10.2	38.5	28.5	68.8	22.6
2015-01-21	5.5	10	38.2	28.2	68.6	22
2015-01-22	5.4	10.1	38.1	27.9	69.1	24.9
2015-01-23	5.3	10.3	38.5	28.5	70.3	26.6
2015-01-24	5.2	10.4	39.4	28.6	71.7	27.1
2015-01-25	5.1	10.4	41.1	28.6	73	27.3
2015-01-26	5.1	10.3	43.7	28.5	74	27.4
2015-01-27	5.1	10.4	46	28.4	74.1	27.1
2015-01-28	5.1	10.6	47.4	28.5	74.6	26.6
2015-01-29	5.1	10.7	47.8	28.5	74.4	26
2015-01-30	5.1	10.6	48.2	28.5	74.1	25.6
2015-01-31	5.1	10.8	48.1	28.4	74.7	28.3
2015-02-01	5	11	47.9	28	75	28.8
2015-02-02	5	11	47.9	28	75	29.2
2015-02-03	5.1	11.1	47.9	28	74.8	29.5
2015-02-04	5.2	11	47.9	28.4	74.8	29.8
2015-02-05	5.2	11	48.1	29.1	75.1	30
2015-02-06	5.4	11.5	49.8	30.6	76.4	30.4
2015-02-07	5.6	12.1	51.1	32.2	78.2	30.9
2015-02-08	5.7	12.4	52.3	32.6	78.9	31
2015-02-09	5.9	12.6	53.4	33.1	78.8	31.1
2015-02-10	6.1	12.7	54.2	33.3	78.8	31.3
2015-02-11	6.4	12.9	55	33.7	79.2	31.4
2015-02-12	6.7	13.2	55.2	34.3	79.8	31.7
2015-02-13	6.9	13.3	55.2	34.3	79.9	31.8
2015-02-14	7.1	13.7	55	34.2	80.2	31.9
2015-02-15	7.3	14.1	55.2	34.4	80.7	32.1
2015-02-16	7.8	14.6	55.3	34.5	81.1	32.8
2015-02-17	8.3	15.2	55.6	34.7	82	33.2
2015-02-18	8.9	16.3	56.3	35.3	82.9	34.6
2015-02-19	9.5	17.2	56.8	36.2	83.9	34.8
2015-02-20	10	17.8	57.1	36.6	83.9	35
2015-02-21	10.2	18	57.5	36.6	83.9	35.2
2015-02-22	10.4	18.2	57.5	36.6	83.6	35.3
2015-02-23	10.6	18.3	57.5	36.4	83.4	35.4
2015-02-24	10.7	18.3	57.4	36.7	83.1	35.4
2015-02-25	10.8	18.3	58.7	36.4	83.4	35.5
2015-02-26	11.1	18.3	59.8	37.7	83.3	35.7
2015-02-27	11.1	18.3	60.1	38.6	83.1	35.8
2015-02-28	11.4	18.3	60.3	39.8	82.8	35.9
2015-03-01	11.6	18.6	61.8	40.7	85.4	38.2
2015-03-02	11.7	18.8	62.3	40.9	85.7	38.3
2015-03-03	11.7	18.9	62.8	40.9	85.7	38.4
2015-03-04	11.7	18.9	63	40.8	85.4	38.5
2015-03-05	11.7	18.9	63	40.7	85.4	38.5
2015-03-06	11.7	18.7	62.9	40.9	85.2	38.6
2015-03-07	11.9	18.8	64.2	41.9	86.6	38.8
2015-03-08	12.3	19.1	67.7	44.8	87.7	38.9
2015-03-09	12.9	19.7	69.3	50.3	89.8	39.3
2015-03-10	13.3	19.9	70.4	51.4	92.4	39.6
2015-03-11	13.7	20.2	71.6	52.3	92.7	39.8
2015-03-12	14	20.4	72.2	53.3	93.3	39.9
2015-03-13	14.3	20.6	72.8	53.6	95.1	40
2015-03-14	14.5	21	73.8	54.2	96.1	40.2
2015-03-15	14.6	21.5	74.7	54.7	97.8	40.4
2015-03-16	15	21.8	75.8	54.9	98.1	40.4
2015-03-17	15.3	22	76.8	56	98.3	40.5
2015-03-18	15.6	22.2	77.4	56.7	98.1	40.6
2015-03-19	15.8	22.2	78.2	57.5	98	40.7
2015-03-20	16	22.4	79.5	60.1	97.8	41
2015-03-21	16.3	22.5	81.5	61.5	98	41.1
2015-03-22	16.6	22.7	83	62.2	98.1	41.3
2015-03-23	17.1	22.9	83.8	62.9	98.3	42.9
2015-03-24	17.6	23	84.3	63.4	98.3	43.1
2015-03-25	18	23.1	84.7	63.9	98	43.4
2015-03-26	18.2	23.1	85	64.1	98	43.5
2015-03-27	18.4	23	85	64.3	97.8	43.6
2015-03-28	18.6	22.9	85	64.4	97.6	43.7
2015-03-29	18.7	22.9	85	64.4	97.3	43.7
2015-03-30	18.9	22.8	85	64.6	97.3	43.9
2015-03-31	19	22.8	85.2	65.2	97.5	43.6
